# Supplementary material for: Chromosomal genome of Triplophysa bleekeri provides insights into its evolution and environmental adaptation
Source: Gigascience. 2020 Nov 24;9(11):giaa132. doi: 10.1093/gigascience/giaa132 (PMC7684707; doi:10.1093/gigascience/giaa132)
Supplement: giaa132_Supplemental_Files [file giaa132_supplemental_files.zip]

Archive with 6 entries (6 files):
- Additional file 1.docx
- Additional file 2-Supplementary Table 4.xls
- Additional file 3-Supplementary Table 5.xls
- Additional file 4-Supplementary Table 11.xlsx
- Additional file 5-Supplementary Table 12.xlsx
- Additional file 6-Supplementary Table 13.xlsx
