# Supplementary material for: Chromosomal genome of Triplophysa bleekeri provides insights into its evolution and environmental adaptation
Source: Gigascience. 2020 Nov 24;9(11):giaa132. doi: 10.1093/gigascience/giaa132 (PMC7684707; doi:10.1093/gigascience/giaa132)
Supplement: giaa132_Supplemental_Files [file giaa132_supplemental_files.zip › Additional file 2-Supplementary Table 4.xls]

## Sheet: TB.GO_enrichment
GO_class	GO ID	GO_term	Hit_number	Background number	P-Value	Q-Value	Gene IDs
Biological Process	GO:0090304	nucleic acid metabolic process	84	1707	5.37521e-06	0.000117264	ENSDARG00000036868,ENSDARG00000023903,ENSDARG00000075805,ENSDARG00000007413,ENSDARG00000027658,ENSDARG00000102375,ENSDARG00000101831,ENSDARG00000025421,ENSDARG00000009473,ENSDARG00000068641,ENSDARG00000077092,ENSDARG00000010400,ENSDARG00000074726,ENSDARG00000019717,ENSDARG00000078784,ENSDARG00000031894,ENSDARG00000067673,ENSDARG00000036816,ENSDARG00000026395,ENSDARG00000052480,ENSDARG00000042087,…
Biological Process	GO:0034453	microtubule anchoring	3	6	1.26725e-05	0.000272871	ENSDARG00000060298,ENSDARG00000003058,ENSDARG00000058000
Biological Process	GO:0016070	RNA metabolic process	73	1466	1.50513e-05	0.000319937	ENSDARG00000036868,ENSDARG00000023903,ENSDARG00000075805,ENSDARG00000007413,ENSDARG00000027658,ENSDARG00000102375,ENSDARG00000101831,ENSDARG00000025421,ENSDARG00000009473,ENSDARG00000068641,ENSDARG00000077092,ENSDARG00000010400,ENSDARG00000074726,ENSDARG00000019717,ENSDARG00000078784,ENSDARG00000031894,ENSDARG00000067673,ENSDARG00000036816,ENSDARG00000026395,ENSDARG00000052480,ENSDARG00000042087,…
Biological Process	GO:0046483	heterocycle metabolic process	91	1959	2.18075e-05	0.000457681	ENSDARG00000036868,ENSDARG00000023903,ENSDARG00000016117,ENSDARG00000075805,ENSDARG00000033539,ENSDARG00000007413,ENSDARG00000027658,ENSDARG00000102375,ENSDARG00000101831,ENSDARG00000099579,ENSDARG00000025421,ENSDARG00000009473,ENSDARG00000068641,ENSDARG00000077092,ENSDARG00000010400,ENSDARG00000074726,ENSDARG00000019717,ENSDARG00000078784,ENSDARG00000031894,ENSDARG00000067673,ENSDARG00000036816,…
Biological Process	GO:1901362	organic cyclic compound biosynthetic process	68	1355	2.284e-05	0.000473359	ENSDARG00000036868,ENSDARG00000023903,ENSDARG00000075805,ENSDARG00000033539,ENSDARG00000007413,ENSDARG00000027658,ENSDARG00000102375,ENSDARG00000101831,ENSDARG00000099579,ENSDARG00000009473,ENSDARG00000068641,ENSDARG00000077092,ENSDARG00000010400,ENSDARG00000019717,ENSDARG00000078784,ENSDARG00000031894,ENSDARG00000067673,ENSDARG00000036816,ENSDARG00000026395,ENSDARG00000042087,ENSDARG00000111939,…
Biological Process	GO:1901360	organic cyclic compound metabolic process	92	1997	2.70231e-05	0.00055314	ENSDARG00000036868,ENSDARG00000023903,ENSDARG00000016117,ENSDARG00000075805,ENSDARG00000033539,ENSDARG00000007413,ENSDARG00000027658,ENSDARG00000102375,ENSDARG00000101831,ENSDARG00000099579,ENSDARG00000025421,ENSDARG00000009473,ENSDARG00000068641,ENSDARG00000077092,ENSDARG00000010400,ENSDARG00000074726,ENSDARG00000019717,ENSDARG00000078784,ENSDARG00000031894,ENSDARG00000067673,ENSDARG00000036816,…
Biological Process	GO:0006139	nucleobase-containing compound metabolic process	89	1918	2.81288e-05	0.000565636	ENSDARG00000036868,ENSDARG00000023903,ENSDARG00000016117,ENSDARG00000075805,ENSDARG00000033539,ENSDARG00000007413,ENSDARG00000027658,ENSDARG00000102375,ENSDARG00000101831,ENSDARG00000025421,ENSDARG00000009473,ENSDARG00000068641,ENSDARG00000077092,ENSDARG00000010400,ENSDARG00000074726,ENSDARG00000019717,ENSDARG00000078784,ENSDARG00000031894,ENSDARG00000067673,ENSDARG00000036816,ENSDARG00000026395,…
Biological Process	GO:0018130	heterocycle biosynthetic process	67	1339	2.87042e-05	0.000565636	ENSDARG00000036868,ENSDARG00000023903,ENSDARG00000075805,ENSDARG00000033539,ENSDARG00000007413,ENSDARG00000027658,ENSDARG00000102375,ENSDARG00000101831,ENSDARG00000099579,ENSDARG00000009473,ENSDARG00000068641,ENSDARG00000077092,ENSDARG00000010400,ENSDARG00000019717,ENSDARG00000078784,ENSDARG00000031894,ENSDARG00000067673,ENSDARG00000036816,ENSDARG00000026395,ENSDARG00000042087,ENSDARG00000111939,…
Cellular Component	GO:0044798	nuclear transcription factor complex	5	21	3.02384e-05	0.000582969	ENSDARG00000075732,ENSDARG00000075805,ENSDARG00000067673,ENSDARG00000102375,ENSDARG00000058630
Biological Process	GO:0006351	transcription, DNA-templated	61	1191	3.243e-05	0.000611011	ENSDARG00000036868,ENSDARG00000023903,ENSDARG00000075805,ENSDARG00000016526,ENSDARG00000109769,ENSDARG00000068640,ENSDARG00000007413,ENSDARG00000027658,ENSDARG00000003411,ENSDARG00000074910,ENSDARG00000102375,ENSDARG00000101831,ENSDARG00000009473,ENSDARG00000075340,ENSDARG00000068641,ENSDARG00000077092,ENSDARG00000057907,ENSDARG00000006192,ENSDARG00000090903,ENSDARG00000010400,ENSDARG00000019658,…
Biological Process	GO:0097659	nucleic acid-templated transcription	61	1191	3.243e-05	0.000611011	ENSDARG00000036868,ENSDARG00000023903,ENSDARG00000075805,ENSDARG00000016526,ENSDARG00000109769,ENSDARG00000068640,ENSDARG00000007413,ENSDARG00000027658,ENSDARG00000003411,ENSDARG00000074910,ENSDARG00000102375,ENSDARG00000101831,ENSDARG00000009473,ENSDARG00000075340,ENSDARG00000068641,ENSDARG00000077092,ENSDARG00000057907,ENSDARG00000006192,ENSDARG00000090903,ENSDARG00000010400,ENSDARG00000019658,…
Biological Process	GO:0032774	RNA biosynthetic process	61	1195	3.57997e-05	0.00066692	ENSDARG00000036868,ENSDARG00000023903,ENSDARG00000075805,ENSDARG00000016526,ENSDARG00000109769,ENSDARG00000068640,ENSDARG00000007413,ENSDARG00000027658,ENSDARG00000003411,ENSDARG00000074910,ENSDARG00000102375,ENSDARG00000101831,ENSDARG00000009473,ENSDARG00000075340,ENSDARG00000068641,ENSDARG00000077092,ENSDARG00000057907,ENSDARG00000006192,ENSDARG00000090903,ENSDARG00000010400,ENSDARG00000019658,…
Cellular Component	GO:0005634	nucleus	56	1073	3.95212e-05	0.000728068	ENSDARG00000032263,ENSDARG00000023903,ENSDARG00000016010,ENSDARG00000075805,ENSDARG00000077428,ENSDARG00000016526,ENSDARG00000086980,ENSDARG00000068640,ENSDARG00000074910,ENSDARG00000102375,ENSDARG00000003487,ENSDARG00000101831,ENSDARG00000025421,ENSDARG00000009473,ENSDARG00000075340,ENSDARG00000068641,ENSDARG00000075284,ENSDARG00000018738,ENSDARG00000105014,ENSDARG00000043236,ENSDARG00000076733,…
Biological Process	GO:0034654	nucleobase-containing compound biosynthetic process	65	1307	4.52047e-05	0.000823619	ENSDARG00000036868,ENSDARG00000023903,ENSDARG00000075805,ENSDARG00000033539,ENSDARG00000007413,ENSDARG00000027658,ENSDARG00000102375,ENSDARG00000101831,ENSDARG00000009473,ENSDARG00000068641,ENSDARG00000077092,ENSDARG00000010400,ENSDARG00000019717,ENSDARG00000078784,ENSDARG00000031894,ENSDARG00000067673,ENSDARG00000036816,ENSDARG00000026395,ENSDARG00000042087,ENSDARG00000111939,ENSDARG00000104082,…
Biological Process	GO:0006725	cellular aromatic compound metabolic process	89	1966	7.01365e-05	0.00126398	ENSDARG00000036868,ENSDARG00000023903,ENSDARG00000016117,ENSDARG00000075805,ENSDARG00000033539,ENSDARG00000007413,ENSDARG00000027658,ENSDARG00000102375,ENSDARG00000101831,ENSDARG00000025421,ENSDARG00000009473,ENSDARG00000068641,ENSDARG00000077092,ENSDARG00000010400,ENSDARG00000074726,ENSDARG00000019717,ENSDARG00000078784,ENSDARG00000031894,ENSDARG00000067673,ENSDARG00000036816,ENSDARG00000026395,…
Biological Process	GO:0019438	aromatic compound biosynthetic process	65	1327	7.12825e-05	0.00127082	ENSDARG00000036868,ENSDARG00000023903,ENSDARG00000075805,ENSDARG00000033539,ENSDARG00000007413,ENSDARG00000027658,ENSDARG00000102375,ENSDARG00000101831,ENSDARG00000009473,ENSDARG00000068641,ENSDARG00000077092,ENSDARG00000010400,ENSDARG00000019717,ENSDARG00000078784,ENSDARG00000031894,ENSDARG00000067673,ENSDARG00000036816,ENSDARG00000026395,ENSDARG00000042087,ENSDARG00000111939,ENSDARG00000104082,…
Biological Process	GO:0010468	regulation of gene expression	58	1153	8.21858e-05	0.00144962	ENSDARG00000023903,ENSDARG00000075805,ENSDARG00000016526,ENSDARG00000109769,ENSDARG00000068640,ENSDARG00000007413,ENSDARG00000027658,ENSDARG00000003411,ENSDARG00000074910,ENSDARG00000101831,ENSDARG00000009473,ENSDARG00000075340,ENSDARG00000077092,ENSDARG00000006192,ENSDARG00000090903,ENSDARG00000010400,ENSDARG00000019658,ENSDARG00000019717,ENSDARG00000078784,ENSDARG00000104090,ENSDARG00000079684,…
Biological Process	GO:2000112	regulation of cellular macromolecule biosynthetic process	56	1112	0.000104302	0.00182035	ENSDARG00000023903,ENSDARG00000075805,ENSDARG00000016526,ENSDARG00000109769,ENSDARG00000068640,ENSDARG00000007413,ENSDARG00000027658,ENSDARG00000003411,ENSDARG00000074910,ENSDARG00000101831,ENSDARG00000009473,ENSDARG00000075340,ENSDARG00000077092,ENSDARG00000006192,ENSDARG00000090903,ENSDARG00000010400,ENSDARG00000019658,ENSDARG00000019717,ENSDARG00000078784,ENSDARG00000104090,ENSDARG00000079684,…
Biological Process	GO:0010556	regulation of macromolecule biosynthetic process	56	1116	0.000114722	0.00186479	ENSDARG00000023903,ENSDARG00000075805,ENSDARG00000016526,ENSDARG00000109769,ENSDARG00000068640,ENSDARG00000007413,ENSDARG00000027658,ENSDARG00000003411,ENSDARG00000074910,ENSDARG00000101831,ENSDARG00000009473,ENSDARG00000075340,ENSDARG00000077092,ENSDARG00000006192,ENSDARG00000090903,ENSDARG00000010400,ENSDARG00000019658,ENSDARG00000019717,ENSDARG00000078784,ENSDARG00000104090,ENSDARG00000079684,…
Biological Process	GO:0031326	regulation of cellular biosynthetic process	56	1126	0.000145059	0.00227538	ENSDARG00000023903,ENSDARG00000075805,ENSDARG00000016526,ENSDARG00000109769,ENSDARG00000068640,ENSDARG00000007413,ENSDARG00000027658,ENSDARG00000003411,ENSDARG00000074910,ENSDARG00000101831,ENSDARG00000009473,ENSDARG00000075340,ENSDARG00000077092,ENSDARG00000006192,ENSDARG00000090903,ENSDARG00000010400,ENSDARG00000019658,ENSDARG00000019717,ENSDARG00000078784,ENSDARG00000104090,ENSDARG00000079684,…
Biological Process	GO:0006355	regulation of transcription, DNA-templated	54	1075	0.000145471	0.00227538	ENSDARG00000023903,ENSDARG00000075805,ENSDARG00000016526,ENSDARG00000109769,ENSDARG00000068640,ENSDARG00000007413,ENSDARG00000027658,ENSDARG00000003411,ENSDARG00000074910,ENSDARG00000101831,ENSDARG00000009473,ENSDARG00000075340,ENSDARG00000077092,ENSDARG00000006192,ENSDARG00000090903,ENSDARG00000010400,ENSDARG00000019658,ENSDARG00000019717,ENSDARG00000078784,ENSDARG00000104090,ENSDARG00000079684,…
Biological Process	GO:1903506	regulation of nucleic acid-templated transcription	54	1075	0.000145471	0.00227538	ENSDARG00000023903,ENSDARG00000075805,ENSDARG00000016526,ENSDARG00000109769,ENSDARG00000068640,ENSDARG00000007413,ENSDARG00000027658,ENSDARG00000003411,ENSDARG00000074910,ENSDARG00000101831,ENSDARG00000009473,ENSDARG00000075340,ENSDARG00000077092,ENSDARG00000006192,ENSDARG00000090903,ENSDARG00000010400,ENSDARG00000019658,ENSDARG00000019717,ENSDARG00000078784,ENSDARG00000104090,ENSDARG00000079684,…
Biological Process	GO:2001141	regulation of RNA biosynthetic process	54	1075	0.000145471	0.00227538	ENSDARG00000023903,ENSDARG00000075805,ENSDARG00000016526,ENSDARG00000109769,ENSDARG00000068640,ENSDARG00000007413,ENSDARG00000027658,ENSDARG00000003411,ENSDARG00000074910,ENSDARG00000101831,ENSDARG00000009473,ENSDARG00000075340,ENSDARG00000077092,ENSDARG00000006192,ENSDARG00000090903,ENSDARG00000010400,ENSDARG00000019658,ENSDARG00000019717,ENSDARG00000078784,ENSDARG00000104090,ENSDARG00000079684,…
Biological Process	GO:0009889	regulation of biosynthetic process	56	1127	0.000148463	0.00230048	ENSDARG00000023903,ENSDARG00000075805,ENSDARG00000016526,ENSDARG00000109769,ENSDARG00000068640,ENSDARG00000007413,ENSDARG00000027658,ENSDARG00000003411,ENSDARG00000074910,ENSDARG00000101831,ENSDARG00000009473,ENSDARG00000075340,ENSDARG00000077092,ENSDARG00000006192,ENSDARG00000090903,ENSDARG00000010400,ENSDARG00000019658,ENSDARG00000019717,ENSDARG00000078784,ENSDARG00000104090,ENSDARG00000079684,…
Biological Process	GO:0010467	gene expression	77	1682	0.000152481	0.00234086	ENSDARG00000036868,ENSDARG00000023903,ENSDARG00000075805,ENSDARG00000007413,ENSDARG00000027658,ENSDARG00000102375,ENSDARG00000101831,ENSDARG00000025421,ENSDARG00000009473,ENSDARG00000068641,ENSDARG00000077092,ENSDARG00000010400,ENSDARG00000074726,ENSDARG00000019717,ENSDARG00000078784,ENSDARG00000031894,ENSDARG00000067673,ENSDARG00000036816,ENSDARG00000026395,ENSDARG00000052480,ENSDARG00000042087,…
Cellular Component	GO:0005815	microtubule organizing center	5	28	0.000174777	0.00265854	ENSDARG00000100236,ENSDARG00000075725,ENSDARG00000060298,ENSDARG00000003058,ENSDARG00000058000
Biological Process	GO:0034641	cellular nitrogen compound metabolic process	95	2187	0.000184013	0.00277357	ENSDARG00000036868,ENSDARG00000023903,ENSDARG00000016117,ENSDARG00000075805,ENSDARG00000033539,ENSDARG00000007413,ENSDARG00000027658,ENSDARG00000102375,ENSDARG00000101831,ENSDARG00000025421,ENSDARG00000009473,ENSDARG00000068641,ENSDARG00000077092,ENSDARG00000010400,ENSDARG00000074726,ENSDARG00000019717,ENSDARG00000078784,ENSDARG00000031894,ENSDARG00000067673,ENSDARG00000036816,ENSDARG00000026395,…
Biological Process	GO:0051252	regulation of RNA metabolic process	54	1086	0.000188396	0.00281406	ENSDARG00000023903,ENSDARG00000075805,ENSDARG00000016526,ENSDARG00000109769,ENSDARG00000068640,ENSDARG00000007413,ENSDARG00000027658,ENSDARG00000003411,ENSDARG00000074910,ENSDARG00000101831,ENSDARG00000009473,ENSDARG00000075340,ENSDARG00000077092,ENSDARG00000006192,ENSDARG00000090903,ENSDARG00000010400,ENSDARG00000019658,ENSDARG00000019717,ENSDARG00000078784,ENSDARG00000104090,ENSDARG00000079684,…
Biological Process	GO:0060255	regulation of macromolecule metabolic process	59	1218	0.000200967	0.00297503	ENSDARG00000023903,ENSDARG00000075805,ENSDARG00000016526,ENSDARG00000109769,ENSDARG00000068640,ENSDARG00000007413,ENSDARG00000027658,ENSDARG00000003411,ENSDARG00000074910,ENSDARG00000101831,ENSDARG00000009473,ENSDARG00000075340,ENSDARG00000077092,ENSDARG00000006192,ENSDARG00000090903,ENSDARG00000010400,ENSDARG00000019658,ENSDARG00000019717,ENSDARG00000078784,ENSDARG00000104090,ENSDARG00000079684,…
Biological Process	GO:0019222	regulation of metabolic process	60	1247	0.000214067	0.00314091	ENSDARG00000023903,ENSDARG00000075805,ENSDARG00000016526,ENSDARG00000109769,ENSDARG00000068640,ENSDARG00000007413,ENSDARG00000027658,ENSDARG00000003411,ENSDARG00000074910,ENSDARG00000101831,ENSDARG00000009473,ENSDARG00000075340,ENSDARG00000077092,ENSDARG00000006192,ENSDARG00000090903,ENSDARG00000010400,ENSDARG00000019658,ENSDARG00000019717,ENSDARG00000078784,ENSDARG00000044541,ENSDARG00000104090,…
Cellular Component	GO:0005813	centrosome	3	11	0.00024647	0.00358463	ENSDARG00000100236,ENSDARG00000060298,ENSDARG00000058000
Biological Process	GO:0019219	regulation of nucleobase-containing compound metabolic process	54	1100	0.000259557	0.00374213	ENSDARG00000023903,ENSDARG00000075805,ENSDARG00000016526,ENSDARG00000109769,ENSDARG00000068640,ENSDARG00000007413,ENSDARG00000027658,ENSDARG00000003411,ENSDARG00000074910,ENSDARG00000101831,ENSDARG00000009473,ENSDARG00000075340,ENSDARG00000077092,ENSDARG00000006192,ENSDARG00000090903,ENSDARG00000010400,ENSDARG00000019658,ENSDARG00000019717,ENSDARG00000078784,ENSDARG00000104090,ENSDARG00000079684,…
Biological Process	GO:0006448	regulation of translational elongation	2	5	0.00027683	0.00385701	ENSDARG00000078077,ENSDARG00000056855
Cellular Component	GO:0005669	transcription factor TFIID complex	2	5	0.00027683	0.00385701	ENSDARG00000075732,ENSDARG00000075805
Cellular Component	GO:0043240	Fanconi anaemia nuclear complex	2	5	0.00027683	0.00385701	ENSDARG00000079457,ENSDARG00000007885
Molecular Function	GO:0000990	transcription factor activity, core RNA polymerase binding	2	5	0.00027683	0.00385701	ENSDARG00000102375,ENSDARG00000058630
Biological Process	GO:0031323	regulation of cellular metabolic process	58	1212	0.000309513	0.00427644	ENSDARG00000023903,ENSDARG00000075805,ENSDARG00000016526,ENSDARG00000109769,ENSDARG00000068640,ENSDARG00000007413,ENSDARG00000027658,ENSDARG00000003411,ENSDARG00000074910,ENSDARG00000101831,ENSDARG00000009473,ENSDARG00000075340,ENSDARG00000077092,ENSDARG00000006192,ENSDARG00000090903,ENSDARG00000010400,ENSDARG00000019658,ENSDARG00000019717,ENSDARG00000078784,ENSDARG00000044541,ENSDARG00000104090,…
Biological Process	GO:0051171	regulation of nitrogen compound metabolic process	57	1192	0.000352715	0.00483307	ENSDARG00000023903,ENSDARG00000075805,ENSDARG00000016526,ENSDARG00000109769,ENSDARG00000068640,ENSDARG00000007413,ENSDARG00000027658,ENSDARG00000003411,ENSDARG00000074910,ENSDARG00000101831,ENSDARG00000009473,ENSDARG00000075340,ENSDARG00000077092,ENSDARG00000006192,ENSDARG00000090903,ENSDARG00000010400,ENSDARG00000019658,ENSDARG00000019717,ENSDARG00000078784,ENSDARG00000104090,ENSDARG00000079684,…
Biological Process	GO:0044249	cellular biosynthetic process	82	1869	0.000374741	0.00506478	ENSDARG00000036868,ENSDARG00000062594,ENSDARG00000023903,ENSDARG00000075805,ENSDARG00000033539,ENSDARG00000007413,ENSDARG00000027658,ENSDARG00000102375,ENSDARG00000101831,ENSDARG00000099579,ENSDARG00000009473,ENSDARG00000068641,ENSDARG00000077092,ENSDARG00000010400,ENSDARG00000019717,ENSDARG00000078784,ENSDARG00000031894,ENSDARG00000067673,ENSDARG00000036816,ENSDARG00000026395,ENSDARG00000042087,…
Biological Process	GO:0080090	regulation of primary metabolic process	57	1195	0.000375735	0.00506478	ENSDARG00000023903,ENSDARG00000075805,ENSDARG00000016526,ENSDARG00000109769,ENSDARG00000068640,ENSDARG00000007413,ENSDARG00000027658,ENSDARG00000003411,ENSDARG00000074910,ENSDARG00000101831,ENSDARG00000009473,ENSDARG00000075340,ENSDARG00000077092,ENSDARG00000006192,ENSDARG00000090903,ENSDARG00000010400,ENSDARG00000019658,ENSDARG00000019717,ENSDARG00000078784,ENSDARG00000104090,ENSDARG00000079684,…
Biological Process	GO:0044271	cellular nitrogen compound biosynthetic process	71	1573	0.00040965	0.00543359	ENSDARG00000036868,ENSDARG00000023903,ENSDARG00000075805,ENSDARG00000033539,ENSDARG00000007413,ENSDARG00000027658,ENSDARG00000102375,ENSDARG00000101831,ENSDARG00000009473,ENSDARG00000068641,ENSDARG00000077092,ENSDARG00000010400,ENSDARG00000019717,ENSDARG00000078784,ENSDARG00000031894,ENSDARG00000067673,ENSDARG00000036816,ENSDARG00000026395,ENSDARG00000042087,ENSDARG00000111939,ENSDARG00000104082,…
Cellular Component	GO:0044428	nuclear part	17	237	0.000408533	0.00543359	ENSDARG00000016010,ENSDARG00000079457,ENSDARG00000075805,ENSDARG00000068640,ENSDARG00000014366,ENSDARG00000102375,ENSDARG00000003487,ENSDARG00000075340,ENSDARG00000075284,ENSDARG00000070432,ENSDARG00000076733,ENSDARG00000007885,ENSDARG00000075732,ENSDARG00000015824,ENSDARG00000068461,ENSDARG00000067673,ENSDARG00000058630
Biological Process	GO:0003006	developmental process involved in reproduction	3	13	0.000508424	0.00669022	ENSDARG00000014357,ENSDARG00000062831,ENSDARG00000063390
Cellular Component	GO:0005890	sodium:potassium-exchanging ATPase complex	2	6	0.000540987	0.00700747	ENSDARG00000013144,ENSDARG00000053262
Cellular Component	GO:0090533	cation-transporting ATPase complex	2	6	0.000540987	0.00700747	ENSDARG00000013144,ENSDARG00000053262
Cellular Component	GO:0044424	intracellular part	107	2604	0.000589537	0.00757714	ENSDARG00000043307,ENSDARG00000023903,ENSDARG00000016010,ENSDARG00000075805,ENSDARG00000007663,ENSDARG00000074521,ENSDARG00000102375,ENSDARG00000003487,ENSDARG00000101831,ENSDARG00000069733,ENSDARG00000025421,ENSDARG00000009473,ENSDARG00000068641,ENSDARG00000105277,ENSDARG00000075284,ENSDARG00000043236,ENSDARG00000076733,ENSDARG00000029019,ENSDARG00000098970,ENSDARG00000013763,ENSDARG00000019717,…
Cellular Component	GO:0043226	organelle	90	2141	0.000804688	0.00772302	ENSDARG00000023903,ENSDARG00000016010,ENSDARG00000075805,ENSDARG00000074521,ENSDARG00000102375,ENSDARG00000003487,ENSDARG00000101831,ENSDARG00000069733,ENSDARG00000025421,ENSDARG00000009473,ENSDARG00000068641,ENSDARG00000075284,ENSDARG00000043236,ENSDARG00000076733,ENSDARG00000029019,ENSDARG00000098970,ENSDARG00000013763,ENSDARG00000019717,ENSDARG00000004472,ENSDARG00000042608,ENSDARG00000090389,…
Biological Process	GO:1901576	organic substance biosynthetic process	82	1912	0.000754482	0.00772302	ENSDARG00000036868,ENSDARG00000062594,ENSDARG00000023903,ENSDARG00000075805,ENSDARG00000033539,ENSDARG00000007413,ENSDARG00000027658,ENSDARG00000102375,ENSDARG00000101831,ENSDARG00000099579,ENSDARG00000009473,ENSDARG00000068641,ENSDARG00000077092,ENSDARG00000010400,ENSDARG00000019717,ENSDARG00000078784,ENSDARG00000031894,ENSDARG00000067673,ENSDARG00000036816,ENSDARG00000026395,ENSDARG00000042087,…
Cellular Component	GO:0043231	intracellular membrane-bounded organelle	65	1444	0.000752775	0.00772302	ENSDARG00000023903,ENSDARG00000016010,ENSDARG00000075805,ENSDARG00000102375,ENSDARG00000003487,ENSDARG00000101831,ENSDARG00000069733,ENSDARG00000025421,ENSDARG00000009473,ENSDARG00000068641,ENSDARG00000075284,ENSDARG00000043236,ENSDARG00000076733,ENSDARG00000013763,ENSDARG00000019717,ENSDARG00000042608,ENSDARG00000090389,ENSDARG00000078784,ENSDARG00000043680,ENSDARG00000067673,ENSDARG00000036816,…
Biological Process	GO:0051090	regulation of sequence-specific DNA binding transcription factor activity	3	15	0.000924204	0.00772302	ENSDARG00000052741,ENSDARG00000079684,ENSDARG00000074910
Biological Process	GO:0006401	RNA catabolic process	3	14	0.000694554	0.00772302	ENSDARG00000045484,ENSDARG00000100136,ENSDARG00000068755
Biological Process	GO:0007286	spermatid development	2	7	0.000925092	0.00772302	ENSDARG00000062831,ENSDARG00000063390
Biological Process	GO:0048515	spermatid differentiation	2	7	0.000925092	0.00772302	ENSDARG00000062831,ENSDARG00000063390
Biological Process	GO:0051382	kinetochore assembly	2	7	0.000925092	0.00772302	ENSDARG00000091271,ENSDARG00000087238
Biological Process	GO:0051383	kinetochore organization	2	7	0.000925092	0.00772302	ENSDARG00000091271,ENSDARG00000087238
Cellular Component	GO:0098533	ATPase dependent transmembrane transport complex	2	7	0.000925092	0.00772302	ENSDARG00000013144,ENSDARG00000053262
Cellular Component	GO:1904949	ATPase complex	2	7	0.000925092	0.00772302	ENSDARG00000013144,ENSDARG00000053262
Molecular Function	GO:0005070	SH3/SH2 adaptor activity	2	7	0.000925092	0.00772302	ENSDARG00000021982,ENSDARG00000100287
Molecular Function	GO:0017056	structural constituent of nuclear pore	2	7	0.000925092	0.00772302	ENSDARG00000016010,ENSDARG00000003487
Biological Process	GO:0034645	cellular macromolecule biosynthetic process	71	1622	0.00096209	0.00781934	ENSDARG00000036868,ENSDARG00000023903,ENSDARG00000075805,ENSDARG00000007413,ENSDARG00000027658,ENSDARG00000102375,ENSDARG00000101831,ENSDARG00000009473,ENSDARG00000068641,ENSDARG00000077092,ENSDARG00000010400,ENSDARG00000019717,ENSDARG00000078784,ENSDARG00000031894,ENSDARG00000067673,ENSDARG00000036816,ENSDARG00000026395,ENSDARG00000042087,ENSDARG00000111939,ENSDARG00000104082,ENSDARG00000040041,…
Biological Process	GO:0009059	macromolecule biosynthetic process	71	1634	0.00117297	0.00948677	ENSDARG00000036868,ENSDARG00000023903,ENSDARG00000075805,ENSDARG00000007413,ENSDARG00000027658,ENSDARG00000102375,ENSDARG00000101831,ENSDARG00000009473,ENSDARG00000068641,ENSDARG00000077092,ENSDARG00000010400,ENSDARG00000019717,ENSDARG00000078784,ENSDARG00000031894,ENSDARG00000067673,ENSDARG00000036816,ENSDARG00000026395,ENSDARG00000042087,ENSDARG00000111939,ENSDARG00000104082,ENSDARG00000040041,…
Cellular Component	GO:0031012	extracellular matrix	8	87	0.00141147	0.0111539	ENSDARG00000036558,ENSDARG00000032199,ENSDARG00000054619,ENSDARG00000102956,ENSDARG00000001760,ENSDARG00000088255,ENSDARG00000095901,ENSDARG00000024032
Biological Process	GO:0007281	germ cell development	2	8	0.00144637	0.0111539	ENSDARG00000062831,ENSDARG00000063390
Biological Process	GO:0030260	entry into host cell	2	8	0.00144637	0.0111539	ENSDARG00000062831,ENSDARG00000063390
Biological Process	GO:0044409	entry into host	2	8	0.00144637	0.0111539	ENSDARG00000062831,ENSDARG00000063390
Biological Process	GO:0046718	viral entry into host cell	2	8	0.00144637	0.0111539	ENSDARG00000062831,ENSDARG00000063390
Biological Process	GO:0051701	interaction with host	2	8	0.00144637	0.0111539	ENSDARG00000062831,ENSDARG00000063390
Biological Process	GO:0051806	entry into cell of other organism involved in symbiotic interaction	2	8	0.00144637	0.0111539	ENSDARG00000062831,ENSDARG00000063390
Biological Process	GO:0051828	entry into other organism involved in symbiotic interaction	2	8	0.00144637	0.0111539	ENSDARG00000062831,ENSDARG00000063390
Molecular Function	GO:0043130	ubiquitin binding	2	8	0.00144637	0.0111539	ENSDARG00000079623,ENSDARG00000018192
Molecular Function	GO:0070403	NAD+ binding	2	8	0.00144637	0.0111539	ENSDARG00000035819,ENSDARG00000068064
Cellular Component	GO:0043229	intracellular organelle	88	2126	0.00147199	0.0112989	ENSDARG00000023903,ENSDARG00000016010,ENSDARG00000075805,ENSDARG00000074521,ENSDARG00000102375,ENSDARG00000003487,ENSDARG00000101831,ENSDARG00000069733,ENSDARG00000025421,ENSDARG00000009473,ENSDARG00000068641,ENSDARG00000075284,ENSDARG00000043236,ENSDARG00000076733,ENSDARG00000029019,ENSDARG00000098970,ENSDARG00000013763,ENSDARG00000019717,ENSDARG00000004472,ENSDARG00000042608,ENSDARG00000090389,…
Biological Process	GO:0007283	spermatogenesis	3	17	0.00153452	0.0116175	ENSDARG00000102483,ENSDARG00000062831,ENSDARG00000063390
Biological Process	GO:0048232	male gamete generation	3	17	0.00153452	0.0116175	ENSDARG00000102483,ENSDARG00000062831,ENSDARG00000063390
Molecular Function	GO:0042802	identical protein binding	3	17	0.00153452	0.0116175	ENSDARG00000062831,ENSDARG00000063390,ENSDARG00000002826
Cellular Component	GO:0043227	membrane-bounded organelle	65	1497	0.0018712	0.0141021	ENSDARG00000023903,ENSDARG00000016010,ENSDARG00000075805,ENSDARG00000102375,ENSDARG00000003487,ENSDARG00000101831,ENSDARG00000069733,ENSDARG00000025421,ENSDARG00000009473,ENSDARG00000068641,ENSDARG00000075284,ENSDARG00000043236,ENSDARG00000076733,ENSDARG00000013763,ENSDARG00000019717,ENSDARG00000042608,ENSDARG00000090389,ENSDARG00000078784,ENSDARG00000043680,ENSDARG00000067673,ENSDARG00000036816,…
Biological Process	GO:0009058	biosynthetic process	82	1973	0.00188397	0.014134	ENSDARG00000036868,ENSDARG00000062594,ENSDARG00000023903,ENSDARG00000075805,ENSDARG00000033539,ENSDARG00000007413,ENSDARG00000027658,ENSDARG00000102375,ENSDARG00000101831,ENSDARG00000099579,ENSDARG00000009473,ENSDARG00000068641,ENSDARG00000077092,ENSDARG00000010400,ENSDARG00000019717,ENSDARG00000078784,ENSDARG00000031894,ENSDARG00000067673,ENSDARG00000036816,ENSDARG00000026395,ENSDARG00000042087,…
Biological Process	GO:0098542	defense response to other organism	3	18	0.00192537	0.0143796	ENSDARG00000022048,ENSDARG00000024032,ENSDARG00000069733
Biological Process	GO:0000226	microtubule cytoskeleton organization	8	92	0.00208893	0.0155312	ENSDARG00000075725,ENSDARG00000003058,ENSDARG00000068480,ENSDARG00000074521,ENSDARG00000045880,ENSDARG00000060298,ENSDARG00000100261,ENSDARG00000058000
Biological Process	GO:0006414	translational elongation	2	9	0.00212013	0.0155539	ENSDARG00000078077,ENSDARG00000056855
Biological Process	GO:0022412	cellular process involved in reproduction in multicellular organism	2	9	0.00212013	0.0155539	ENSDARG00000062831,ENSDARG00000063390
Molecular Function	GO:0032182	ubiquitin-like protein binding	2	9	0.00212013	0.0155539	ENSDARG00000079623,ENSDARG00000018192
Biological Process	GO:0044702	single organism reproductive process	5	46	0.00272188	0.0165131	ENSDARG00000014357,ENSDARG00000102483,ENSDARG00000062831,ENSDARG00000090664,ENSDARG00000063390
Cellular Component	GO:0000775	chromosome, centromeric region	3	19	0.00238005	0.0165131	ENSDARG00000018738,ENSDARG00000091271,ENSDARG00000087238
Molecular Function	GO:0031418	L-ascorbic acid binding	3	19	0.00238005	0.0165131	ENSDARG00000062562,ENSDARG00000032553,ENSDARG00000075209
Molecular Function	GO:0050839	cell adhesion molecule binding	3	20	0.00290347	0.0171927	ENSDARG00000062831,ENSDARG00000024785,ENSDARG00000063390
Biological Process	GO:0000956	nuclear-transcribed mRNA catabolic process	2	10	0.00295987	0.0173408	ENSDARG00000045484,ENSDARG00000100136
Biological Process	GO:0042742	defense response to bacterium	2	10	0.00295987	0.0173408	ENSDARG00000022048,ENSDARG00000024032
Biological Process	GO:0051983	regulation of chromosome segregation	2	10	0.00295987	0.0173408	ENSDARG00000096554,ENSDARG00000077029
Biological Process	GO:0051704	multi-organism process	6	63	0.00313625	0.0183095	ENSDARG00000102483,ENSDARG00000022048,ENSDARG00000062831,ENSDARG00000024032,ENSDARG00000069733,ENSDARG00000063390
Biological Process	GO:0006281	DNA repair	10	136	0.00323561	0.0188233	ENSDARG00000029250,ENSDARG00000112451,ENSDARG00000042527,ENSDARG00000105014,ENSDARG00000070432,ENSDARG00000032263,ENSDARG00000079457,ENSDARG00000023678,ENSDARG00000007885,ENSDARG00000102265
Biological Process	GO:0000003	reproduction	5	48	0.00338645	0.0195635	ENSDARG00000014357,ENSDARG00000102483,ENSDARG00000062831,ENSDARG00000090664,ENSDARG00000063390
Biological Process	GO:0022414	reproductive process	5	48	0.00338645	0.0195635	ENSDARG00000014357,ENSDARG00000102483,ENSDARG00000062831,ENSDARG00000090664,ENSDARG00000063390
Biological Process	GO:1901701	cellular response to oxygen-containing compound	3	21	0.00350043	0.0201518	ENSDARG00000079388,ENSDARG00000022048,ENSDARG00000004051
Biological Process	GO:0016071	mRNA metabolic process	7	83	0.00398889	0.0226493	ENSDARG00000045484,ENSDARG00000100136,ENSDARG00000001244,ENSDARG00000014366,ENSDARG00000032261,ENSDARG00000025421,ENSDARG00000052480
Biological Process	GO:0019058	viral life cycle	2	11	0.00397739	0.0226493	ENSDARG00000062831,ENSDARG00000063390
Biological Process	GO:0051091	positive regulation of sequence-specific DNA binding transcription factor activity	2	11	0.00397739	0.0226493	ENSDARG00000052741,ENSDARG00000074910
Molecular Function	GO:0046982	protein heterodimerization activity	2	11	0.00397739	0.0226493	ENSDARG00000062831,ENSDARG00000063390
Molecular Function	GO:0008134	transcription factor binding	3	22	0.00417557	0.0236283	ENSDARG00000003411,ENSDARG00000074910,ENSDARG00000067829
Biological Process	GO:0002684	positive regulation of immune system process	5	52	0.00506781	0.027188	ENSDARG00000022048,ENSDARG00000024032,ENSDARG00000053311,ENSDARG00000039517,ENSDARG00000016526
Biological Process	GO:0007276	gamete generation	3	23	0.00493341	0.027188	ENSDARG00000102483,ENSDARG00000062831,ENSDARG00000063390
Cellular Component	GO:0098687	chromosomal region	3	23	0.00493341	0.027188	ENSDARG00000018738,ENSDARG00000091271,ENSDARG00000087238
Molecular Function	GO:0017137	Rab GTPase binding	3	23	0.00493341	0.027188	ENSDARG00000075706,ENSDARG00000003381,ENSDARG00000070094
Biological Process	GO:0006402	mRNA catabolic process	2	12	0.00518294	0.027188	ENSDARG00000045484,ENSDARG00000100136
Biological Process	GO:0009617	response to bacterium	2	12	0.00518294	0.027188	ENSDARG00000022048,ENSDARG00000024032
Biological Process	GO:0016032	viral process	2	12	0.00518294	0.027188	ENSDARG00000062831,ENSDARG00000063390
Biological Process	GO:0034508	centromere complex assembly	2	12	0.00518294	0.027188	ENSDARG00000091271,ENSDARG00000087238
Cellular Component	GO:0000776	kinetochore	2	12	0.00518294	0.027188	ENSDARG00000091271,ENSDARG00000087238
Cellular Component	GO:0005643	nuclear pore	2	12	0.00518294	0.027188	ENSDARG00000016010,ENSDARG00000003487
Biological Process	GO:0043207	response to external biotic stimulus	3	24	0.00577826	0.0285981	ENSDARG00000022048,ENSDARG00000024032,ENSDARG00000069733
Biological Process	GO:0048609	multicellular organismal reproductive process	3	24	0.00577826	0.0285981	ENSDARG00000102483,ENSDARG00000062831,ENSDARG00000063390
Biological Process	GO:0051707	response to other organism	3	24	0.00577826	0.0285981	ENSDARG00000022048,ENSDARG00000024032,ENSDARG00000069733
Molecular Function	GO:0001071	nucleic acid binding transcription factor activity	26	520	0.00588021	0.0289299	ENSDARG00000111939,ENSDARG00000104082,ENSDARG00000023903,ENSDARG00000075805,ENSDARG00000070536,ENSDARG00000016526,ENSDARG00000027658,ENSDARG00000003411,ENSDARG00000011785,ENSDARG00000009473,ENSDARG00000095743,ENSDARG00000006192,ENSDARG00000077092,ENSDARG00000099002,ENSDARG00000090903,ENSDARG00000019658,ENSDARG00000035622,ENSDARG00000019717,ENSDARG00000087438,ENSDARG00000078784,ENSDARG00000075732,…
Molecular Function	GO:0003700	transcription factor activity, sequence-specific DNA binding	26	520	0.00588021	0.0289299	ENSDARG00000111939,ENSDARG00000104082,ENSDARG00000023903,ENSDARG00000075805,ENSDARG00000070536,ENSDARG00000016526,ENSDARG00000027658,ENSDARG00000003411,ENSDARG00000011785,ENSDARG00000009473,ENSDARG00000095743,ENSDARG00000006192,ENSDARG00000077092,ENSDARG00000099002,ENSDARG00000090903,ENSDARG00000019658,ENSDARG00000035622,ENSDARG00000019717,ENSDARG00000087438,ENSDARG00000078784,ENSDARG00000075732,…
Biological Process	GO:0006383	transcription from RNA polymerase III promoter	2	13	0.0065853	0.0318321	ENSDARG00000102375,ENSDARG00000058630
Biological Process	GO:0006505	GPI anchor metabolic process	2	13	0.0065853	0.0318321	ENSDARG00000041040,ENSDARG00000017813
Biological Process	GO:0006506	GPI anchor biosynthetic process	2	13	0.0065853	0.0318321	ENSDARG00000041040,ENSDARG00000017813
Biological Process	GO:0006661	phosphatidylinositol biosynthetic process	2	13	0.0065853	0.0318321	ENSDARG00000041040,ENSDARG00000017813
Biological Process	GO:0045597	positive regulation of cell differentiation	2	13	0.0065853	0.0318321	ENSDARG00000059804,ENSDARG00000016526
Molecular Function	GO:0030145	manganese ion binding	2	13	0.0065853	0.0318321	ENSDARG00000012871,ENSDARG00000105014
Biological Process	GO:0032504	multicellular organism reproduction	3	25	0.00671427	0.0322674	ENSDARG00000102483,ENSDARG00000062831,ENSDARG00000063390
Cellular Component	GO:0005635	nuclear envelope	3	25	0.00671427	0.0322674	ENSDARG00000016010,ENSDARG00000015824,ENSDARG00000003487
Cellular Component	GO:0005622	intracellular	111	2935	0.00768207	0.0359464	ENSDARG00000043307,ENSDARG00000023903,ENSDARG00000016010,ENSDARG00000075805,ENSDARG00000007663,ENSDARG00000074521,ENSDARG00000102375,ENSDARG00000003487,ENSDARG00000101831,ENSDARG00000069733,ENSDARG00000025421,ENSDARG00000009473,ENSDARG00000068641,ENSDARG00000105277,ENSDARG00000075284,ENSDARG00000043236,ENSDARG00000076733,ENSDARG00000029019,ENSDARG00000098970,ENSDARG00000013763,ENSDARG00000019717,…
Biological Process	GO:0030154	cell differentiation	11	177	0.00877807	0.0359464	ENSDARG00000059804,ENSDARG00000092464,ENSDARG00000075725,ENSDARG00000077687,ENSDARG00000062831,ENSDARG00000003146,ENSDARG00000103123,ENSDARG00000016526,ENSDARG00000067829,ENSDARG00000093357,ENSDARG00000063390
Biological Process	GO:0006974	cellular response to DNA damage stimulus	10	153	0.00779816	0.0359464	ENSDARG00000029250,ENSDARG00000112451,ENSDARG00000042527,ENSDARG00000105014,ENSDARG00000070432,ENSDARG00000032263,ENSDARG00000079457,ENSDARG00000023678,ENSDARG00000007885,ENSDARG00000102265
Biological Process	GO:0006352	DNA-templated transcription, initiation	5	57	0.00794411	0.0359464	ENSDARG00000036868,ENSDARG00000075732,ENSDARG00000079684,ENSDARG00000075805,ENSDARG00000068641
Biological Process	GO:0070925	organelle assembly	5	57	0.00794411	0.0359464	ENSDARG00000075725,ENSDARG00000091271,ENSDARG00000012030,ENSDARG00000087238,ENSDARG00000087107
Cellular Component	GO:0005578	proteinaceous extracellular matrix	4	41	0.00814425	0.0359464	ENSDARG00000088255,ENSDARG00000032199,ENSDARG00000001760,ENSDARG00000054619
Biological Process	GO:0010564	regulation of cell cycle process	3	27	0.00887532	0.0359464	ENSDARG00000100236,ENSDARG00000096554,ENSDARG00000077029
Biological Process	GO:0034655	nucleobase-containing compound catabolic process	3	27	0.00887532	0.0359464	ENSDARG00000045484,ENSDARG00000100136,ENSDARG00000068755
Biological Process	GO:0044403	symbiosis, encompassing mutualism through parasitism	2	14	0.00819186	0.0359464	ENSDARG00000062831,ENSDARG00000063390
Biological Process	GO:0044419	interspecies interaction between organisms	2	14	0.00819186	0.0359464	ENSDARG00000062831,ENSDARG00000063390
Molecular Function	GO:0019901	protein kinase binding	2	14	0.00819186	0.0359464	ENSDARG00000117155,ENSDARG00000010784
Molecular Function	GO:0035591	signaling adaptor activity	2	14	0.00819186	0.0359464	ENSDARG00000021982,ENSDARG00000100287
Molecular Function	GO:0042803	protein homodimerization activity	2	14	0.00819186	0.0359464	ENSDARG00000062831,ENSDARG00000063390
Molecular Function	GO:1990837	sequence-specific double-stranded DNA binding	2	14	0.00819186	0.0359464	ENSDARG00000087238,ENSDARG00000016526
Biological Process	GO:0002237	response to molecule of bacterial origin	1	5	0.00888905	0.0359464	ENSDARG00000022048
Biological Process	GO:0002429	immune response-activating cell surface receptor signaling pathway	1	5	0.00888905	0.0359464	ENSDARG00000053311
Biological Process	GO:0002521	leukocyte differentiation	1	5	0.00888905	0.0359464	ENSDARG00000016526
Biological Process	GO:0002768	immune response-regulating cell surface receptor signaling pathway	1	5	0.00888905	0.0359464	ENSDARG00000053311
Biological Process	GO:0006743	ubiquinone metabolic process	1	5	0.00888905	0.0359464	ENSDARG00000062594
Biological Process	GO:0006744	ubiquinone biosynthetic process	1	5	0.00888905	0.0359464	ENSDARG00000062594
Biological Process	GO:0007548	sex differentiation	1	5	0.00888905	0.0359464	ENSDARG00000014357
Biological Process	GO:0009896	positive regulation of catabolic process	1	5	0.00888905	0.0359464	ENSDARG00000109769
Biological Process	GO:0010508	positive regulation of autophagy	1	5	0.00888905	0.0359464	ENSDARG00000109769
Biological Process	GO:0018342	protein prenylation	1	5	0.00888905	0.0359464	ENSDARG00000003845
Biological Process	GO:0019359	nicotinamide nucleotide biosynthetic process	1	5	0.00888905	0.0359464	ENSDARG00000007181
Biological Process	GO:0019722	calcium-mediated signaling	1	5	0.00888905	0.0359464	ENSDARG00000021869
Biological Process	GO:0019932	second-messenger-mediated signaling	1	5	0.00888905	0.0359464	ENSDARG00000021869
Biological Process	GO:0021700	developmental maturation	1	5	0.00888905	0.0359464	ENSDARG00000075549
Biological Process	GO:0022407	regulation of cell-cell adhesion	1	5	0.00888905	0.0359464	ENSDARG00000016526
Biological Process	GO:0030865	cortical cytoskeleton organization	1	5	0.00888905	0.0359464	ENSDARG00000029019
Biological Process	GO:0030866	cortical actin cytoskeleton organization	1	5	0.00888905	0.0359464	ENSDARG00000029019
Biological Process	GO:0030968	endoplasmic reticulum unfolded protein response	1	5	0.00888905	0.0359464	ENSDARG00000090903
Biological Process	GO:0031331	positive regulation of cellular catabolic process	1	5	0.00888905	0.0359464	ENSDARG00000109769
Biological Process	GO:0032465	regulation of cytokinesis	1	5	0.00888905	0.0359464	ENSDARG00000100236
Biological Process	GO:0032793	positive regulation of CREB transcription factor activity	1	5	0.00888905	0.0359464	ENSDARG00000074910
Biological Process	GO:0034620	cellular response to unfolded protein	1	5	0.00888905	0.0359464	ENSDARG00000090903
Biological Process	GO:0035304	regulation of protein dephosphorylation	1	5	0.00888905	0.0359464	ENSDARG00000068759
Biological Process	GO:0035967	cellular response to topologically incorrect protein	1	5	0.00888905	0.0359464	ENSDARG00000090903
Biological Process	GO:0050851	antigen receptor-mediated signaling pathway	1	5	0.00888905	0.0359464	ENSDARG00000053311
Biological Process	GO:0051249	regulation of lymphocyte activation	1	5	0.00888905	0.0359464	ENSDARG00000016526
Biological Process	GO:0051302	regulation of cell division	1	5	0.00888905	0.0359464	ENSDARG00000100236
Biological Process	GO:0090068	positive regulation of cell cycle process	1	5	0.00888905	0.0359464	ENSDARG00000100236
Biological Process	GO:0097354	prenylation	1	5	0.00888905	0.0359464	ENSDARG00000003845
Biological Process	GO:1901570	fatty acid derivative biosynthetic process	1	5	0.00888905	0.0359464	ENSDARG00000088740
Biological Process	GO:1901661	quinone metabolic process	1	5	0.00888905	0.0359464	ENSDARG00000062594
Biological Process	GO:1901663	quinone biosynthetic process	1	5	0.00888905	0.0359464	ENSDARG00000062594
Cellular Component	GO:0005637	nuclear inner membrane	1	5	0.00888905	0.0359464	ENSDARG00000015824
Cellular Component	GO:0005639	integral component of nuclear inner membrane	1	5	0.00888905	0.0359464	ENSDARG00000015824
Cellular Component	GO:0005747	mitochondrial respiratory chain complex I	1	5	0.00888905	0.0359464	ENSDARG00000090389
Cellular Component	GO:0016533	cyclin-dependent protein kinase 5 holoenzyme complex	1	5	0.00888905	0.0359464	ENSDARG00000078671
Cellular Component	GO:0030667	secretory granule membrane	1	5	0.00888905	0.0359464	ENSDARG00000042608
Cellular Component	GO:0030964	NADH dehydrogenase complex	1	5	0.00888905	0.0359464	ENSDARG00000090389
Cellular Component	GO:0031229	intrinsic component of nuclear inner membrane	1	5	0.00888905	0.0359464	ENSDARG00000015824
Cellular Component	GO:0042765	GPI-anchor transamidase complex	1	5	0.00888905	0.0359464	ENSDARG00000017813
Cellular Component	GO:0044420	extracellular matrix component	1	5	0.00888905	0.0359464	ENSDARG00000054619
Cellular Component	GO:0044453	nuclear membrane part	1	5	0.00888905	0.0359464	ENSDARG00000015824
Cellular Component	GO:0045271	respiratory chain complex I	1	5	0.00888905	0.0359464	ENSDARG00000090389
Molecular Function	GO:0002161	aminoacyl-tRNA editing activity	1	5	0.00888905	0.0359464	ENSDARG00000044628
Molecular Function	GO:0008395	steroid hydroxylase activity	1	5	0.00888905	0.0359464	ENSDARG00000004051
Molecular Function	GO:0016534	cyclin-dependent protein kinase 5 activator activity	1	5	0.00888905	0.0359464	ENSDARG00000078671
Molecular Function	GO:0016881	acid-amino acid ligase activity	1	5	0.00888905	0.0359464	ENSDARG00000033539
Molecular Function	GO:0016884	carbon-nitrogen ligase activity, with glutamine as amido-N-donor	1	5	0.00888905	0.0359464	ENSDARG00000000540
Molecular Function	GO:0030276	clathrin binding	1	5	0.00888905	0.0359464	ENSDARG00000036008
Molecular Function	GO:0035497	cAMP response element binding	1	5	0.00888905	0.0359464	ENSDARG00000090903
Molecular Function	GO:0045296	cadherin binding	1	5	0.00888905	0.0359464	ENSDARG00000024785
Biological Process	GO:1901361	organic cyclic compound catabolic process	4	43	0.00995082	0.0398908	ENSDARG00000045484,ENSDARG00000100136,ENSDARG00000004051,ENSDARG00000068755
Biological Process	GO:0045321	leukocyte activation	2	15	0.0100088	0.0398908	ENSDARG00000022048,ENSDARG00000016526
Cellular Component	GO:0030176	integral component of endoplasmic reticulum membrane	2	15	0.0100088	0.0398908	ENSDARG00000013763,ENSDARG00000017813
Cellular Component	GO:0031227	intrinsic component of endoplasmic reticulum membrane	2	15	0.0100088	0.0398908	ENSDARG00000013763,ENSDARG00000017813
Cellular Component	GO:0090575	RNA polymerase II transcription factor complex	2	15	0.0100088	0.0398908	ENSDARG00000075732,ENSDARG00000075805
Molecular Function	GO:0003697	single-stranded DNA binding	2	15	0.0100088	0.0398908	ENSDARG00000070119,ENSDARG00000023678
Molecular Function	GO:0031406	carboxylic acid binding	5	60	0.0101489	0.0402558	ENSDARG00000062562,ENSDARG00000032553,ENSDARG00000088277,ENSDARG00000075209,ENSDARG00000099412
Molecular Function	GO:0043177	organic acid binding	5	60	0.0101489	0.0402558	ENSDARG00000062562,ENSDARG00000032553,ENSDARG00000088277,ENSDARG00000075209,ENSDARG00000099412
Biological Process	GO:0008104	protein localization	15	278	0.0125512	0.0459843	ENSDARG00000079388,ENSDARG00000078962,ENSDARG00000075706,ENSDARG00000052522,ENSDARG00000045065,ENSDARG00000003381,ENSDARG00000013763,ENSDARG00000076371,ENSDARG00000070094,ENSDARG00000042608,ENSDARG00000004037,ENSDARG00000022048,ENSDARG00000003845,ENSDARG00000020960,ENSDARG00000000503
Biological Process	GO:0033554	cellular response to stress	11	184	0.011722	0.0459843	ENSDARG00000029250,ENSDARG00000112451,ENSDARG00000042527,ENSDARG00000105014,ENSDARG00000070432,ENSDARG00000032263,ENSDARG00000090903,ENSDARG00000079457,ENSDARG00000023678,ENSDARG00000007885,ENSDARG00000102265
Cellular Component	GO:0005667	transcription factor complex	5	63	0.0127569	0.0459843	ENSDARG00000075732,ENSDARG00000075805,ENSDARG00000067673,ENSDARG00000102375,ENSDARG00000058630
Biological Process	GO:0051301	cell division	3	30	0.0128922	0.0459843	ENSDARG00000100236,ENSDARG00000096554,ENSDARG00000068759
Biological Process	GO:0031349	positive regulation of defense response	2	16	0.012041	0.0459843	ENSDARG00000022048,ENSDARG00000024032
Biological Process	GO:0045089	positive regulation of innate immune response	2	16	0.012041	0.0459843	ENSDARG00000022048,ENSDARG00000024032
Biological Process	GO:0000270	peptidoglycan metabolic process	1	6	0.0130631	0.0459843	ENSDARG00000062998
Biological Process	GO:0006188	IMP biosynthetic process	1	6	0.0130631	0.0459843	ENSDARG00000033539
Biological Process	GO:0006986	response to unfolded protein	1	6	0.0130631	0.0459843	ENSDARG00000090903
Biological Process	GO:0007094	mitotic spindle assembly checkpoint	1	6	0.0130631	0.0459843	ENSDARG00000077029
Biological Process	GO:0007099	centriole replication	1	6	0.0130631	0.0459843	ENSDARG00000075725
Biological Process	GO:0009066	aspartate family amino acid metabolic process	1	6	0.0130631	0.0459843	ENSDARG00000000540
Biological Process	GO:0009253	peptidoglycan catabolic process	1	6	0.0130631	0.0459843	ENSDARG00000062998
Biological Process	GO:0019363	pyridine nucleotide biosynthetic process	1	6	0.0130631	0.0459843	ENSDARG00000007181
Biological Process	GO:0031365	N-terminal protein amino acid modification	1	6	0.0130631	0.0459843	ENSDARG00000022399
Biological Process	GO:0031577	spindle checkpoint	1	6	0.0130631	0.0459843	ENSDARG00000077029
Biological Process	GO:0033046	negative regulation of sister chromatid segregation	1	6	0.0130631	0.0459843	ENSDARG00000077029
Biological Process	GO:0033048	negative regulation of mitotic sister chromatid segregation	1	6	0.0130631	0.0459843	ENSDARG00000077029
Biological Process	GO:0035966	response to topologically incorrect protein	1	6	0.0130631	0.0459843	ENSDARG00000090903
Biological Process	GO:0042110	T cell activation	1	6	0.0130631	0.0459843	ENSDARG00000016526
Biological Process	GO:0042116	macrophage activation	1	6	0.0130631	0.0459843	ENSDARG00000022048
Biological Process	GO:0042181	ketone biosynthetic process	1	6	0.0130631	0.0459843	ENSDARG00000062594
Biological Process	GO:0045787	positive regulation of cell cycle	1	6	0.0130631	0.0459843	ENSDARG00000100236
Biological Process	GO:0045839	negative regulation of mitotic nuclear division	1	6	0.0130631	0.0459843	ENSDARG00000077029
Biological Process	GO:0045841	negative regulation of mitotic metaphase/anaphase transition	1	6	0.0130631	0.0459843	ENSDARG00000077029
Biological Process	GO:0046040	IMP metabolic process	1	6	0.0130631	0.0459843	ENSDARG00000033539
Biological Process	GO:0051092	positive regulation of NF-kappaB transcription factor activity	1	6	0.0130631	0.0459843	ENSDARG00000052741
Biological Process	GO:0051784	negative regulation of nuclear division	1	6	0.0130631	0.0459843	ENSDARG00000077029
Biological Process	GO:0051985	negative regulation of chromosome segregation	1	6	0.0130631	0.0459843	ENSDARG00000077029
Biological Process	GO:0071173	spindle assembly checkpoint	1	6	0.0130631	0.0459843	ENSDARG00000077029
Biological Process	GO:0071174	mitotic spindle checkpoint	1	6	0.0130631	0.0459843	ENSDARG00000077029
Biological Process	GO:0098534	centriole assembly	1	6	0.0130631	0.0459843	ENSDARG00000075725
Biological Process	GO:0120009	intermembrane lipid transfer	1	6	0.0130631	0.0459843	ENSDARG00000054218
Biological Process	GO:1902100	negative regulation of metaphase/anaphase transition of cell cycle	1	6	0.0130631	0.0459843	ENSDARG00000077029
Biological Process	GO:1905819	negative regulation of chromosome separation	1	6	0.0130631	0.0459843	ENSDARG00000077029
Biological Process	GO:2000816	negative regulation of mitotic sister chromatid separation	1	6	0.0130631	0.0459843	ENSDARG00000077029
Biological Process	GO:2001251	negative regulation of chromosome organization	1	6	0.0130631	0.0459843	ENSDARG00000077029
Cellular Component	GO:0000178	exosome (RNase complex)	1	6	0.0130631	0.0459843	ENSDARG00000068755
Cellular Component	GO:0000922	spindle pole	1	6	0.0130631	0.0459843	ENSDARG00000100236
Cellular Component	GO:0031965	nuclear membrane	1	6	0.0130631	0.0459843	ENSDARG00000015824
Cellular Component	GO:0034708	methyltransferase complex	1	6	0.0130631	0.0459843	ENSDARG00000097465
Cellular Component	GO:0071203	WASH complex	1	6	0.0130631	0.0459843	ENSDARG00000061719
Cellular Component	GO:0097525	spliceosomal snRNP complex	1	6	0.0130631	0.0459843	ENSDARG00000014366
Cellular Component	GO:1905354	exoribonuclease complex	1	6	0.0130631	0.0459843	ENSDARG00000068755
Molecular Function	GO:0015026	coreceptor activity	1	6	0.0130631	0.0459843	ENSDARG00000070668
Molecular Function	GO:0016620	oxidoreductase activity, acting on the aldehyde or oxo group of donors, NAD or NADP as acceptor	1	6	0.0130631	0.0459843	ENSDARG00000099579
Molecular Function	GO:0036402	proteasome-activating ATPase activity	1	6	0.0130631	0.0459843	ENSDARG00000007141
Molecular Function	GO:0042979	ornithine decarboxylase regulator activity	1	6	0.0130631	0.0459843	ENSDARG00000071403
Molecular Function	GO:0043539	protein serine/threonine kinase activator activity	1	6	0.0130631	0.0459843	ENSDARG00000078671
Molecular Function	GO:0046912	transferase activity, transferring acyl groups, acyl groups converted into alkyl on transfer	1	6	0.0130631	0.0459843	ENSDARG00000005236
Molecular Function	GO:0070006	metalloaminopeptidase activity	1	6	0.0130631	0.0459843	ENSDARG00000068461
Molecular Function	GO:0070569	uridylyltransferase activity	1	6	0.0130631	0.0459843	ENSDARG00000069543
Molecular Function	GO:0120013	intermembrane lipid transfer activity	1	6	0.0130631	0.0459843	ENSDARG00000054218
Cellular Component	GO:0015630	microtubule cytoskeleton	8	122	0.0131237	0.0461	ENSDARG00000100236,ENSDARG00000075725,ENSDARG00000003058,ENSDARG00000068480,ENSDARG00000004472,ENSDARG00000074521,ENSDARG00000060298,ENSDARG00000058000
Biological Process	GO:0008652	cellular amino acid biosynthetic process	2	17	0.0142924	0.0497832	ENSDARG00000000540,ENSDARG00000099579
Biological Process	GO:1901607	alpha-amino acid biosynthetic process	2	17	0.0142924	0.0497832	ENSDARG00000000540,ENSDARG00000099579
Molecular Function	GO:0004527	exonuclease activity	2	17	0.0142924	0.0497832	ENSDARG00000016117,ENSDARG00000101900
Molecular Function	GO:0019900	kinase binding	2	17	0.0142924	0.0497832	ENSDARG00000117155,ENSDARG00000010784
Biological Process	GO:0019953	sexual reproduction	3	31	0.0144504	0.0501228	ENSDARG00000102483,ENSDARG00000062831,ENSDARG00000063390
Biological Process	GO:0044703	multi-organism reproductive process	3	31	0.0144504	0.0501228	ENSDARG00000102483,ENSDARG00000062831,ENSDARG00000063390
Biological Process	GO:0048869	cellular developmental process	11	190	0.0148041	0.0512427	ENSDARG00000059804,ENSDARG00000092464,ENSDARG00000075725,ENSDARG00000077687,ENSDARG00000062831,ENSDARG00000003146,ENSDARG00000103123,ENSDARG00000016526,ENSDARG00000067829,ENSDARG00000093357,ENSDARG00000063390
Biological Process	GO:0016579	protein deubiquitination	5	66	0.015802	0.0545826	ENSDARG00000011462,ENSDARG00000056414,ENSDARG00000032327,ENSDARG00000034693,ENSDARG00000004132
Biological Process	GO:0048518	positive regulation of biological process	14	262	0.0160155	0.0551164	ENSDARG00000059804,ENSDARG00000100236,ENSDARG00000052741,ENSDARG00000090903,ENSDARG00000076733,ENSDARG00000053311,ENSDARG00000089995,ENSDARG00000039517,ENSDARG00000016526,ENSDARG00000109769,ENSDARG00000022048,ENSDARG00000024032,ENSDARG00000074910,ENSDARG00000068759
Molecular Function	GO:0000975	regulatory region DNA binding	3	32	0.0161227	0.0551164	ENSDARG00000027658,ENSDARG00000090903,ENSDARG00000016526
Molecular Function	GO:0001067	regulatory region nucleic acid binding	3	32	0.0161227	0.0551164	ENSDARG00000027658,ENSDARG00000090903,ENSDARG00000016526
Molecular Function	GO:0044212	transcription regulatory region DNA binding	3	32	0.0161227	0.0551164	ENSDARG00000027658,ENSDARG00000090903,ENSDARG00000016526
Molecular Function	GO:0048029	monosaccharide binding	3	32	0.0161227	0.0551164	ENSDARG00000062562,ENSDARG00000032553,ENSDARG00000075209
Biological Process	GO:0045088	regulation of innate immune response	2	18	0.0167658	0.0569625	ENSDARG00000022048,ENSDARG00000024032
Cellular Component	GO:0005929	cilium	2	18	0.0167658	0.0569625	ENSDARG00000077687,ENSDARG00000087107
Molecular Function	GO:0003684	damaged DNA binding	2	18	0.0167658	0.0569625	ENSDARG00000029250,ENSDARG00000032263
Cellular Component	GO:1990234	transferase complex	7	107	0.0174784	0.0577986	ENSDARG00000075732,ENSDARG00000075284,ENSDARG00000113057,ENSDARG00000097465,ENSDARG00000076733,ENSDARG00000075805,ENSDARG00000003845
Biological Process	GO:0006026	aminoglycan catabolic process	1	7	0.0179183	0.0577986	ENSDARG00000062998
Biological Process	GO:0006027	glycosaminoglycan catabolic process	1	7	0.0179183	0.0577986	ENSDARG00000062998
Biological Process	GO:0006560	proline metabolic process	1	7	0.0179183	0.0577986	ENSDARG00000099579
Biological Process	GO:0006739	NADP metabolic process	1	7	0.0179183	0.0577986	ENSDARG00000007181
Biological Process	GO:0008203	cholesterol metabolic process	1	7	0.0179183	0.0577986	ENSDARG00000004051
Biological Process	GO:0009743	response to carbohydrate	1	7	0.0179183	0.0577986	ENSDARG00000004051
Biological Process	GO:0009746	response to hexose	1	7	0.0179183	0.0577986	ENSDARG00000004051
Biological Process	GO:0009749	response to glucose	1	7	0.0179183	0.0577986	ENSDARG00000004051
Biological Process	GO:0016073	snRNA metabolic process	1	7	0.0179183	0.0577986	ENSDARG00000067673
Biological Process	GO:0032007	negative regulation of TOR signaling	1	7	0.0179183	0.0577986	ENSDARG00000074667
Biological Process	GO:0034284	response to monosaccharide	1	7	0.0179183	0.0577986	ENSDARG00000004051
Biological Process	GO:0046649	lymphocyte activation	1	7	0.0179183	0.0577986	ENSDARG00000016526
Biological Process	GO:0071322	cellular response to carbohydrate stimulus	1	7	0.0179183	0.0577986	ENSDARG00000004051
Biological Process	GO:0071326	cellular response to monosaccharide stimulus	1	7	0.0179183	0.0577986	ENSDARG00000004051
Biological Process	GO:0071331	cellular response to hexose stimulus	1	7	0.0179183	0.0577986	ENSDARG00000004051
Biological Process	GO:0071333	cellular response to glucose stimulus	1	7	0.0179183	0.0577986	ENSDARG00000004051
Biological Process	GO:1902652	secondary alcohol metabolic process	1	7	0.0179183	0.0577986	ENSDARG00000004051
Cellular Component	GO:0005774	vacuolar membrane	1	7	0.0179183	0.0577986	ENSDARG00000100420
Cellular Component	GO:0005883	neurofilament	1	7	0.0179183	0.0577986	ENSDARG00000003146
Cellular Component	GO:0030532	small nuclear ribonucleoprotein complex	1	7	0.0179183	0.0577986	ENSDARG00000014366
Cellular Component	GO:0044437	vacuolar part	1	7	0.0179183	0.0577986	ENSDARG00000100420
Molecular Function	GO:0005184	neuropeptide hormone activity	1	7	0.0179183	0.0577986	ENSDARG00000086665
Molecular Function	GO:0019104	DNA N-glycosylase activity	1	7	0.0179183	0.0577986	ENSDARG00000042527
Molecular Function	GO:0043015	gamma-tubulin binding	1	7	0.0179183	0.0577986	ENSDARG00000002826
Molecular Function	GO:0061783	peptidoglycan muralytic activity	1	7	0.0179183	0.0577986	ENSDARG00000062998
Molecular Function	GO:0008083	growth factor activity	7	109	0.0193295	0.0615837	ENSDARG00000014357,ENSDARG00000094132,ENSDARG00000068263,ENSDARG00000056624,ENSDARG00000040982,ENSDARG00000075343,ENSDARG00000102340
Biological Process	GO:0006397	mRNA processing	5	69	0.019316	0.0615837	ENSDARG00000001244,ENSDARG00000014366,ENSDARG00000032261,ENSDARG00000025421,ENSDARG00000052480
Biological Process	GO:0070646	protein modification by small protein removal	5	69	0.019316	0.0615837	ENSDARG00000011462,ENSDARG00000056414,ENSDARG00000032327,ENSDARG00000034693,ENSDARG00000004132
Biological Process	GO:0002757	immune response-activating signal transduction	2	19	0.0194631	0.0615837	ENSDARG00000022048,ENSDARG00000053311
Biological Process	GO:0002764	immune response-regulating signaling pathway	2	19	0.0194631	0.0615837	ENSDARG00000022048,ENSDARG00000053311
Biological Process	GO:0006497	protein lipidation	2	19	0.0194631	0.0615837	ENSDARG00000041040,ENSDARG00000017813
Biological Process	GO:0009247	glycolipid biosynthetic process	2	19	0.0194631	0.0615837	ENSDARG00000041040,ENSDARG00000017813
Biological Process	GO:0042158	lipoprotein biosynthetic process	2	19	0.0194631	0.0615837	ENSDARG00000041040,ENSDARG00000017813
Biological Process	GO:0046474	glycerophospholipid biosynthetic process	2	19	0.0194631	0.0615837	ENSDARG00000041040,ENSDARG00000017813
Biological Process	GO:0051094	positive regulation of developmental process	2	19	0.0194631	0.0615837	ENSDARG00000059804,ENSDARG00000016526
Biological Process	GO:0009108	coenzyme biosynthetic process	3	34	0.0198191	0.0625906	ENSDARG00000078479,ENSDARG00000062594,ENSDARG00000007181
Biological Process	GO:0050778	positive regulation of immune response	4	51	0.0198977	0.0627193	ENSDARG00000022048,ENSDARG00000024032,ENSDARG00000053311,ENSDARG00000039517
Molecular Function	GO:0015631	tubulin binding	8	131	0.0200251	0.0630013	ENSDARG00000077687,ENSDARG00000016754,ENSDARG00000074521,ENSDARG00000045880,ENSDARG00000100261,ENSDARG00000053240,ENSDARG00000058000,ENSDARG00000002826
Molecular Function	GO:0036459	thiol-dependent ubiquitinyl hydrolase activity	5	70	0.0205966	0.0646765	ENSDARG00000011462,ENSDARG00000056414,ENSDARG00000032327,ENSDARG00000034693,ENSDARG00000004132
Biological Process	GO:0030030	cell projection organization	6	90	0.0209475	0.0655302	ENSDARG00000059804,ENSDARG00000003146,ENSDARG00000103123,ENSDARG00000012030,ENSDARG00000093357,ENSDARG00000087107
Biological Process	GO:0120036	plasma membrane bounded cell projection organization	6	90	0.0209475	0.0655302	ENSDARG00000059804,ENSDARG00000003146,ENSDARG00000103123,ENSDARG00000012030,ENSDARG00000093357,ENSDARG00000087107
Molecular Function	GO:0003677	DNA binding	48	1190	0.0228394	0.0677167	ENSDARG00000036868,ENSDARG00000032263,ENSDARG00000077428,ENSDARG00000016526,ENSDARG00000086980,ENSDARG00000007413,ENSDARG00000057527,ENSDARG00000027658,ENSDARG00000003411,ENSDARG00000087238,ENSDARG00000101831,ENSDARG00000009473,ENSDARG00000077092,ENSDARG00000006192,ENSDARG00000079382,ENSDARG00000005236,ENSDARG00000090903,ENSDARG00000019658,ENSDARG00000103470,ENSDARG00000098970,ENSDARG00000087186,…
Biological Process	GO:0048731	system development	13	248	0.0217588	0.0677167	ENSDARG00000071860,ENSDARG00000059804,ENSDARG00000014357,ENSDARG00000077687,ENSDARG00000024785,ENSDARG00000003146,ENSDARG00000103123,ENSDARG00000016526,ENSDARG00000075549,ENSDARG00000015824,ENSDARG00000040982,ENSDARG00000091834,ENSDARG00000093357
Biological Process	GO:0048468	cell development	7	113	0.0234436	0.0677167	ENSDARG00000059804,ENSDARG00000077687,ENSDARG00000062831,ENSDARG00000003146,ENSDARG00000103123,ENSDARG00000093357,ENSDARG00000063390
Molecular Function	GO:0008017	microtubule binding	7	113	0.0234436	0.0677167	ENSDARG00000074521,ENSDARG00000077687,ENSDARG00000045880,ENSDARG00000100261,ENSDARG00000058000,ENSDARG00000053240,ENSDARG00000002826
Cellular Component	GO:0005911	cell-cell junction	7	112	0.0223621	0.0677167	ENSDARG00000069451,ENSDARG00000116895,ENSDARG00000062831,ENSDARG00000024785,ENSDARG00000100844,ENSDARG00000009544,ENSDARG00000063390
Cellular Component	GO:0099513	polymeric cytoskeletal fiber	7	112	0.0223621	0.0677167	ENSDARG00000007751,ENSDARG00000100236,ENSDARG00000074521,ENSDARG00000035944,ENSDARG00000056248,ENSDARG00000003146,ENSDARG00000004472
Cellular Component	GO:0005654	nucleoplasm	6	92	0.0233245	0.0677167	ENSDARG00000075732,ENSDARG00000075284,ENSDARG00000079457,ENSDARG00000075805,ENSDARG00000075340,ENSDARG00000007885
Cellular Component	GO:0044451	nucleoplasm part	6	92	0.0233245	0.0677167	ENSDARG00000075732,ENSDARG00000075284,ENSDARG00000079457,ENSDARG00000075805,ENSDARG00000075340,ENSDARG00000007885
Biological Process	GO:0044283	small molecule biosynthetic process	5	71	0.0219336	0.0677167	ENSDARG00000062594,ENSDARG00000088740,ENSDARG00000004051,ENSDARG00000000540,ENSDARG00000099579
Biological Process	GO:0048666	neuron development	5	71	0.0219336	0.0677167	ENSDARG00000059804,ENSDARG00000077687,ENSDARG00000003146,ENSDARG00000103123,ENSDARG00000093357
Molecular Function	GO:0004518	nuclease activity	5	71	0.0219336	0.0677167	ENSDARG00000112451,ENSDARG00000105014,ENSDARG00000016117,ENSDARG00000101900,ENSDARG00000023678
Molecular Function	GO:0101005	ubiquitinyl hydrolase activity	5	71	0.0219336	0.0677167	ENSDARG00000011462,ENSDARG00000056414,ENSDARG00000032327,ENSDARG00000034693,ENSDARG00000004132
Biological Process	GO:0002790	peptide secretion	2	20	0.0223854	0.0677167	ENSDARG00000042608,ENSDARG00000022048
Biological Process	GO:0002791	regulation of peptide secretion	2	20	0.0223854	0.0677167	ENSDARG00000042608,ENSDARG00000022048
Biological Process	GO:0009306	protein secretion	2	20	0.0223854	0.0677167	ENSDARG00000042608,ENSDARG00000022048
Biological Process	GO:0010942	positive regulation of cell death	2	20	0.0223854	0.0677167	ENSDARG00000076733,ENSDARG00000089995
Biological Process	GO:0043065	positive regulation of apoptotic process	2	20	0.0223854	0.0677167	ENSDARG00000076733,ENSDARG00000089995
Biological Process	GO:0043068	positive regulation of programmed cell death	2	20	0.0223854	0.0677167	ENSDARG00000076733,ENSDARG00000089995
Biological Process	GO:0048015	phosphatidylinositol-mediated signaling	2	20	0.0223854	0.0677167	ENSDARG00000103123,ENSDARG00000093357
Biological Process	GO:0048017	inositol lipid-mediated signaling	2	20	0.0223854	0.0677167	ENSDARG00000103123,ENSDARG00000093357
Biological Process	GO:0050708	regulation of protein secretion	2	20	0.0223854	0.0677167	ENSDARG00000042608,ENSDARG00000022048
Cellular Component	GO:0016591	DNA-directed RNA polymerase II, holoenzyme	2	20	0.0223854	0.0677167	ENSDARG00000075732,ENSDARG00000075805
Molecular Function	GO:0004177	aminopeptidase activity	2	20	0.0223854	0.0677167	ENSDARG00000012871,ENSDARG00000068461
Biological Process	GO:0002274	myeloid leukocyte activation	1	8	0.0234089	0.0677167	ENSDARG00000022048
Biological Process	GO:0002694	regulation of leukocyte activation	1	8	0.0234089	0.0677167	ENSDARG00000016526
Biological Process	GO:0006284	base-excision repair	1	8	0.0234089	0.0677167	ENSDARG00000042527
Biological Process	GO:0007224	smoothened signaling pathway	1	8	0.0234089	0.0677167	ENSDARG00000097772
Biological Process	GO:0009887	animal organ morphogenesis	1	8	0.0234089	0.0677167	ENSDARG00000024785
Biological Process	GO:0016337	single organismal cell-cell adhesion	1	8	0.0234089	0.0677167	ENSDARG00000016526
Biological Process	GO:0035303	regulation of dephosphorylation	1	8	0.0234089	0.0677167	ENSDARG00000068759
Biological Process	GO:0050663	cytokine secretion	1	8	0.0234089	0.0677167	ENSDARG00000022048
Biological Process	GO:0050707	regulation of cytokine secretion	1	8	0.0234089	0.0677167	ENSDARG00000022048
Biological Process	GO:0050865	regulation of cell activation	1	8	0.0234089	0.0677167	ENSDARG00000016526
Biological Process	GO:0051298	centrosome duplication	1	8	0.0234089	0.0677167	ENSDARG00000075725
Biological Process	GO:0051607	defense response to virus	1	8	0.0234089	0.0677167	ENSDARG00000069733
Biological Process	GO:1901568	fatty acid derivative metabolic process	1	8	0.0234089	0.0677167	ENSDARG00000088740
Cellular Component	GO:0031011	Ino80 complex	1	8	0.0234089	0.0677167	ENSDARG00000070432
Cellular Component	GO:0033202	DNA helicase complex	1	8	0.0234089	0.0677167	ENSDARG00000070432
Cellular Component	GO:0042555	MCM complex	1	8	0.0234089	0.0677167	ENSDARG00000040041
Cellular Component	GO:0097346	INO80-type complex	1	8	0.0234089	0.0677167	ENSDARG00000070432
Molecular Function	GO:0004415	hyalurononglucosaminidase activity	1	8	0.0234089	0.0677167	ENSDARG00000061044
Molecular Function	GO:0008175	tRNA methyltransferase activity	1	8	0.0234089	0.0677167	ENSDARG00000097465
Molecular Function	GO:0015269	calcium-activated potassium channel activity	1	8	0.0234089	0.0677167	ENSDARG00000001712
Molecular Function	GO:0051539	4 iron, 4 sulfur cluster binding	1	8	0.0234089	0.0677167	ENSDARG00000078479
Biological Process	GO:0006950	response to stress	16	325	0.0239472	0.0690513	ENSDARG00000112451,ENSDARG00000032263,ENSDARG00000079457,ENSDARG00000069733,ENSDARG00000102265,ENSDARG00000029250,ENSDARG00000042527,ENSDARG00000070432,ENSDARG00000105014,ENSDARG00000090903,ENSDARG00000102583,ENSDARG00000023678,ENSDARG00000007885,ENSDARG00000022048,ENSDARG00000024032,ENSDARG00000059507
Biological Process	GO:1901700	response to oxygen-containing compound	3	36	0.0239975	0.0690762	ENSDARG00000079388,ENSDARG00000022048,ENSDARG00000004051
Biological Process	GO:0002682	regulation of immune system process	5	73	0.0247806	0.0710834	ENSDARG00000022048,ENSDARG00000024032,ENSDARG00000053311,ENSDARG00000039517,ENSDARG00000016526
Molecular Function	GO:0019783	ubiquitin-like protein-specific protease activity	5	73	0.0247806	0.0710834	ENSDARG00000011462,ENSDARG00000056414,ENSDARG00000032327,ENSDARG00000034693,ENSDARG00000004132
Biological Process	GO:0045017	glycerolipid biosynthetic process	2	21	0.0255329	0.0728633	ENSDARG00000041040,ENSDARG00000017813
Biological Process	GO:0046467	membrane lipid biosynthetic process	2	21	0.0255329	0.0728633	ENSDARG00000041040,ENSDARG00000017813
Molecular Function	GO:0004843	thiol-dependent ubiquitin-specific protease activity	2	21	0.0255329	0.0728633	ENSDARG00000011462,ENSDARG00000034693
Biological Process	GO:0044767	single-organism developmental process	19	405	0.0262507	0.0745859	ENSDARG00000059804,ENSDARG00000092464,ENSDARG00000077687,ENSDARG00000062831,ENSDARG00000024785,ENSDARG00000017155,ENSDARG00000003146,ENSDARG00000016526,ENSDARG00000075549,ENSDARG00000014357,ENSDARG00000071860,ENSDARG00000075725,ENSDARG00000103123,ENSDARG00000040982,ENSDARG00000015824,ENSDARG00000067829,ENSDARG00000091834,ENSDARG00000093357,ENSDARG00000063390
Biological Process	GO:0019439	aromatic compound catabolic process	3	37	0.0262715	0.0745859	ENSDARG00000045484,ENSDARG00000100136,ENSDARG00000068755
Biological Process	GO:0044270	cellular nitrogen compound catabolic process	3	37	0.0262715	0.0745859	ENSDARG00000045484,ENSDARG00000100136,ENSDARG00000068755
Cellular Component	GO:0044422	organelle part	41	1003	0.0265187	0.075159	ENSDARG00000078962,ENSDARG00000016010,ENSDARG00000075805,ENSDARG00000074521,ENSDARG00000068640,ENSDARG00000102375,ENSDARG00000087238,ENSDARG00000003487,ENSDARG00000075340,ENSDARG00000100236,ENSDARG00000075284,ENSDARG00000035944,ENSDARG00000018738,ENSDARG00000076733,ENSDARG00000003058,ENSDARG00000098970,ENSDARG00000013763,ENSDARG00000004472,ENSDARG00000042608,ENSDARG00000090389,ENSDARG00000091271,…
Cellular Component	GO:0031981	nuclear lumen	8	138	0.0269679	0.0763017	ENSDARG00000075284,ENSDARG00000070432,ENSDARG00000079457,ENSDARG00000075805,ENSDARG00000007885,ENSDARG00000075732,ENSDARG00000068461,ENSDARG00000075340
Molecular Function	GO:0043565	sequence-specific DNA binding	21	459	0.0274447	0.0775184	ENSDARG00000103057,ENSDARG00000104082,ENSDARG00000016526,ENSDARG00000070339,ENSDARG00000003411,ENSDARG00000087238,ENSDARG00000101831,ENSDARG00000009473,ENSDARG00000006192,ENSDARG00000077092,ENSDARG00000059255,ENSDARG00000019658,ENSDARG00000070337,ENSDARG00000034043,ENSDARG00000019717,ENSDARG00000059274,ENSDARG00000087438,ENSDARG00000036051,ENSDARG00000036816,ENSDARG00000012435,ENSDARG00000003965
Biological Process	GO:0015031	protein transport	13	256	0.0275884	0.0777917	ENSDARG00000078962,ENSDARG00000075706,ENSDARG00000052522,ENSDARG00000045065,ENSDARG00000003381,ENSDARG00000013763,ENSDARG00000070094,ENSDARG00000042608,ENSDARG00000004037,ENSDARG00000022048,ENSDARG00000003845,ENSDARG00000020960,ENSDARG00000000503
Biological Process	GO:0032502	developmental process	19	410	0.029358	0.0781098	ENSDARG00000059804,ENSDARG00000092464,ENSDARG00000077687,ENSDARG00000062831,ENSDARG00000024785,ENSDARG00000017155,ENSDARG00000003146,ENSDARG00000016526,ENSDARG00000075549,ENSDARG00000014357,ENSDARG00000071860,ENSDARG00000075725,ENSDARG00000103123,ENSDARG00000040982,ENSDARG00000015824,ENSDARG00000067829,ENSDARG00000091834,ENSDARG00000093357,ENSDARG00000063390
Biological Process	GO:0032880	regulation of protein localization	2	22	0.0289051	0.0781098	ENSDARG00000042608,ENSDARG00000022048
Biological Process	GO:0051223	regulation of protein transport	2	22	0.0289051	0.0781098	ENSDARG00000042608,ENSDARG00000022048
Biological Process	GO:0070201	regulation of establishment of protein localization	2	22	0.0289051	0.0781098	ENSDARG00000042608,ENSDARG00000022048
Biological Process	GO:0090087	regulation of peptide transport	2	22	0.0289051	0.0781098	ENSDARG00000042608,ENSDARG00000022048
Biological Process	GO:0006595	polyamine metabolic process	1	9	0.0294914	0.0781098	ENSDARG00000071403
Biological Process	GO:0006997	nucleus organization	1	9	0.0294914	0.0781098	ENSDARG00000015824
Biological Process	GO:0007091	metaphase/anaphase transition of mitotic cell cycle	1	9	0.0294914	0.0781098	ENSDARG00000077029
Biological Process	GO:0007420	brain development	1	9	0.0294914	0.0781098	ENSDARG00000024785
Biological Process	GO:0009084	glutamine family amino acid biosynthetic process	1	9	0.0294914	0.0781098	ENSDARG00000099579
Biological Process	GO:0010720	positive regulation of cell development	1	9	0.0294914	0.0781098	ENSDARG00000059804
Biological Process	GO:0010965	regulation of mitotic sister chromatid separation	1	9	0.0294914	0.0781098	ENSDARG00000077029
Biological Process	GO:0016125	sterol metabolic process	1	9	0.0294914	0.0781098	ENSDARG00000004051
Biological Process	GO:0019221	cytokine-mediated signaling pathway	1	9	0.0294914	0.0781098	ENSDARG00000045955
Biological Process	GO:0030071	regulation of mitotic metaphase/anaphase transition	1	9	0.0294914	0.0781098	ENSDARG00000077029
Biological Process	GO:0033045	regulation of sister chromatid segregation	1	9	0.0294914	0.0781098	ENSDARG00000077029
Biological Process	GO:0033047	regulation of mitotic sister chromatid segregation	1	9	0.0294914	0.0781098	ENSDARG00000077029
Biological Process	GO:0034097	response to cytokine	1	9	0.0294914	0.0781098	ENSDARG00000045955
Biological Process	GO:0034976	response to endoplasmic reticulum stress	1	9	0.0294914	0.0781098	ENSDARG00000090903
Biological Process	GO:0044784	metaphase/anaphase transition of cell cycle	1	9	0.0294914	0.0781098	ENSDARG00000077029
Biological Process	GO:0045666	positive regulation of neuron differentiation	1	9	0.0294914	0.0781098	ENSDARG00000059804
Biological Process	GO:0050769	positive regulation of neurogenesis	1	9	0.0294914	0.0781098	ENSDARG00000059804
Biological Process	GO:0051306	mitotic sister chromatid separation	1	9	0.0294914	0.0781098	ENSDARG00000077029
Biological Process	GO:0060322	head development	1	9	0.0294914	0.0781098	ENSDARG00000024785
Biological Process	GO:0071345	cellular response to cytokine stimulus	1	9	0.0294914	0.0781098	ENSDARG00000045955
Biological Process	GO:0072525	pyridine-containing compound biosynthetic process	1	9	0.0294914	0.0781098	ENSDARG00000007181
Biological Process	GO:0097190	apoptotic signaling pathway	1	9	0.0294914	0.0781098	ENSDARG00000057907
Biological Process	GO:1901988	negative regulation of cell cycle phase transition	1	9	0.0294914	0.0781098	ENSDARG00000077029
Biological Process	GO:1901991	negative regulation of mitotic cell cycle phase transition	1	9	0.0294914	0.0781098	ENSDARG00000077029
Biological Process	GO:1902099	regulation of metaphase/anaphase transition of cell cycle	1	9	0.0294914	0.0781098	ENSDARG00000077029
Biological Process	GO:1905818	regulation of chromosome separation	1	9	0.0294914	0.0781098	ENSDARG00000077029
Cellular Component	GO:0000152	nuclear ubiquitin ligase complex	1	9	0.0294914	0.0781098	ENSDARG00000076733
Cellular Component	GO:0098803	respiratory chain complex	1	9	0.0294914	0.0781098	ENSDARG00000090389
Molecular Function	GO:0000062	fatty-acyl-CoA binding	1	9	0.0294914	0.0781098	ENSDARG00000039456
Molecular Function	GO:0005092	GDP-dissociation inhibitor activity	1	9	0.0294914	0.0781098	ENSDARG00000003845
Molecular Function	GO:0016907	G-protein coupled acetylcholine receptor activity	1	9	0.0294914	0.0781098	ENSDARG00000037292
Molecular Function	GO:0099528	G-protein coupled neurotransmitter receptor activity	1	9	0.0294914	0.0781098	ENSDARG00000037292
Molecular Function	GO:1901567	fatty acid derivative binding	1	9	0.0294914	0.0781098	ENSDARG00000039456
Biological Process	GO:0045184	establishment of protein localization	13	259	0.0300471	0.0794548	ENSDARG00000078962,ENSDARG00000075706,ENSDARG00000052522,ENSDARG00000045065,ENSDARG00000003381,ENSDARG00000013763,ENSDARG00000070094,ENSDARG00000042608,ENSDARG00000004037,ENSDARG00000022048,ENSDARG00000003845,ENSDARG00000020960,ENSDARG00000000503
Biological Process	GO:0015833	peptide transport	13	261	0.0317731	0.0838849	ENSDARG00000078962,ENSDARG00000075706,ENSDARG00000052522,ENSDARG00000045065,ENSDARG00000003381,ENSDARG00000013763,ENSDARG00000070094,ENSDARG00000042608,ENSDARG00000004037,ENSDARG00000022048,ENSDARG00000003845,ENSDARG00000020960,ENSDARG00000000503
Biological Process	GO:0006261	DNA-dependent DNA replication	2	23	0.0325009	0.0848605	ENSDARG00000040041,ENSDARG00000102265
Biological Process	GO:0006664	glycolipid metabolic process	2	23	0.0325009	0.0848605	ENSDARG00000041040,ENSDARG00000017813
Biological Process	GO:0060271	cilium assembly	2	23	0.0325009	0.0848605	ENSDARG00000012030,ENSDARG00000087107
Biological Process	GO:1903509	liposaccharide metabolic process	2	23	0.0325009	0.0848605	ENSDARG00000041040,ENSDARG00000017813
Cellular Component	GO:0000428	DNA-directed RNA polymerase complex	2	23	0.0325009	0.0848605	ENSDARG00000075732,ENSDARG00000075805
Cellular Component	GO:0030880	RNA polymerase complex	2	23	0.0325009	0.0848605	ENSDARG00000075732,ENSDARG00000075805
Cellular Component	GO:0055029	nuclear DNA-directed RNA polymerase complex	2	23	0.0325009	0.0848605	ENSDARG00000075732,ENSDARG00000075805
Cellular Component	GO:0044446	intracellular organelle part	40	992	0.0336849	0.0878139	ENSDARG00000078962,ENSDARG00000016010,ENSDARG00000075805,ENSDARG00000074521,ENSDARG00000068640,ENSDARG00000102375,ENSDARG00000087238,ENSDARG00000003487,ENSDARG00000075340,ENSDARG00000100236,ENSDARG00000075284,ENSDARG00000035944,ENSDARG00000018738,ENSDARG00000076733,ENSDARG00000003058,ENSDARG00000098970,ENSDARG00000013763,ENSDARG00000004472,ENSDARG00000042608,ENSDARG00000090389,ENSDARG00000091271,…
Biological Process	GO:0009607	response to biotic stimulus	3	40	0.0338466	0.0879587	ENSDARG00000022048,ENSDARG00000024032,ENSDARG00000069733
Biological Process	GO:0046700	heterocycle catabolic process	3	40	0.0338466	0.0879587	ENSDARG00000045484,ENSDARG00000100136,ENSDARG00000068755
Cellular Component	GO:0005623	cell	124	3501	0.0351366	0.0891281	ENSDARG00000043307,ENSDARG00000023903,ENSDARG00000016010,ENSDARG00000075805,ENSDARG00000007663,ENSDARG00000074521,ENSDARG00000069451,ENSDARG00000102375,ENSDARG00000003487,ENSDARG00000101831,ENSDARG00000069733,ENSDARG00000025421,ENSDARG00000009473,ENSDARG00000068641,ENSDARG00000105277,ENSDARG00000075284,ENSDARG00000043236,ENSDARG00000076733,ENSDARG00000029019,ENSDARG00000098970,ENSDARG00000013763,…
Cellular Component	GO:0044464	cell part	124	3501	0.0351366	0.0891281	ENSDARG00000043307,ENSDARG00000023903,ENSDARG00000016010,ENSDARG00000075805,ENSDARG00000007663,ENSDARG00000074521,ENSDARG00000069451,ENSDARG00000102375,ENSDARG00000003487,ENSDARG00000101831,ENSDARG00000069733,ENSDARG00000025421,ENSDARG00000009473,ENSDARG00000068641,ENSDARG00000105277,ENSDARG00000075284,ENSDARG00000043236,ENSDARG00000076733,ENSDARG00000029019,ENSDARG00000098970,ENSDARG00000013763,…
Biological Process	GO:0042886	amide transport	13	264	0.0344957	0.0891281	ENSDARG00000078962,ENSDARG00000075706,ENSDARG00000052522,ENSDARG00000045065,ENSDARG00000003381,ENSDARG00000013763,ENSDARG00000070094,ENSDARG00000042608,ENSDARG00000004037,ENSDARG00000022048,ENSDARG00000003845,ENSDARG00000020960,ENSDARG00000000503
Cellular Component	GO:1902494	catalytic complex	13	264	0.0344957	0.0891281	ENSDARG00000075284,ENSDARG00000070432,ENSDARG00000097465,ENSDARG00000076733,ENSDARG00000075805,ENSDARG00000013144,ENSDARG00000090389,ENSDARG00000075732,ENSDARG00000113057,ENSDARG00000003845,ENSDARG00000068755,ENSDARG00000053262,ENSDARG00000017813
Biological Process	GO:0006183	GTP biosynthetic process	1	10	0.0361243	0.0891281	ENSDARG00000088390
Biological Process	GO:0006228	UTP biosynthetic process	1	10	0.0361243	0.0891281	ENSDARG00000088390
Biological Process	GO:0006241	CTP biosynthetic process	1	10	0.0361243	0.0891281	ENSDARG00000088390
Biological Process	GO:0006885	regulation of pH	1	10	0.0361243	0.0891281	ENSDARG00000020699
Biological Process	GO:0007093	mitotic cell cycle checkpoint	1	10	0.0361243	0.0891281	ENSDARG00000077029
Biological Process	GO:0009147	pyrimidine nucleoside triphosphate metabolic process	1	10	0.0361243	0.0891281	ENSDARG00000088390
Biological Process	GO:0009148	pyrimidine nucleoside triphosphate biosynthetic process	1	10	0.0361243	0.0891281	ENSDARG00000088390
Biological Process	GO:0009208	pyrimidine ribonucleoside triphosphate metabolic process	1	10	0.0361243	0.0891281	ENSDARG00000088390
Biological Process	GO:0009209	pyrimidine ribonucleoside triphosphate biosynthetic process	1	10	0.0361243	0.0891281	ENSDARG00000088390
Biological Process	GO:0046036	CTP metabolic process	1	10	0.0361243	0.0891281	ENSDARG00000088390
Biological Process	GO:0046051	UTP metabolic process	1	10	0.0361243	0.0891281	ENSDARG00000088390
Biological Process	GO:0051304	chromosome separation	1	10	0.0361243	0.0891281	ENSDARG00000077029
Biological Process	GO:0051962	positive regulation of nervous system development	1	10	0.0361243	0.0891281	ENSDARG00000059804
Biological Process	GO:0055067	monovalent inorganic cation homeostasis	1	10	0.0361243	0.0891281	ENSDARG00000020699
Biological Process	GO:0070493	thrombin-activated receptor signaling pathway	1	10	0.0361243	0.0891281	ENSDARG00000059507
Cellular Component	GO:0000790	nuclear chromatin	1	10	0.0361243	0.0891281	ENSDARG00000070432
Cellular Component	GO:0005579	membrane attack complex	1	10	0.0361243	0.0891281	ENSDARG00000039517
Cellular Component	GO:0030141	secretory granule	1	10	0.0361243	0.0891281	ENSDARG00000042608
Cellular Component	GO:0043005	neuron projection	1	10	0.0361243	0.0891281	ENSDARG00000077687
Molecular Function	GO:0004550	nucleoside diphosphate kinase activity	1	10	0.0361243	0.0891281	ENSDARG00000088390
Molecular Function	GO:0005451	monovalent cation:proton antiporter activity	1	10	0.0361243	0.0891281	ENSDARG00000020699
Molecular Function	GO:0008641	small protein activating enzyme activity	1	10	0.0361243	0.0891281	ENSDARG00000010487
Molecular Function	GO:0015057	thrombin-activated receptor activity	1	10	0.0361243	0.0891281	ENSDARG00000059507
Molecular Function	GO:0015385	sodium:proton antiporter activity	1	10	0.0361243	0.0891281	ENSDARG00000020699
Molecular Function	GO:0015929	hexosaminidase activity	1	10	0.0361243	0.0891281	ENSDARG00000061044
Molecular Function	GO:0019209	kinase activator activity	1	10	0.0361243	0.0891281	ENSDARG00000078671
Molecular Function	GO:0030295	protein kinase activator activity	1	10	0.0361243	0.0891281	ENSDARG00000078671
Molecular Function	GO:0043394	proteoglycan binding	1	10	0.0361243	0.0891281	ENSDARG00000032199
Molecular Function	GO:0043395	heparan sulfate proteoglycan binding	1	10	0.0361243	0.0891281	ENSDARG00000032199
Molecular Function	GO:0051087	chaperone binding	1	10	0.0361243	0.0891281	ENSDARG00000039486
Biological Process	GO:0001775	cell activation	2	24	0.0363184	0.0892087	ENSDARG00000022048,ENSDARG00000016526
Biological Process	GO:0072330	monocarboxylic acid biosynthetic process	2	24	0.0363184	0.0892087	ENSDARG00000004051,ENSDARG00000000540
Molecular Function	GO:0030674	protein binding, bridging	2	24	0.0363184	0.0892087	ENSDARG00000021982,ENSDARG00000100287
Molecular Function	GO:0003676	nucleic acid binding	107	2988	0.0373457	0.0915964	ENSDARG00000036868,ENSDARG00000023903,ENSDARG00000016117,ENSDARG00000027079,ENSDARG00000074270,ENSDARG00000012899,ENSDARG00000007413,ENSDARG00000057527,ENSDARG00000027658,ENSDARG00000104288,ENSDARG00000059556,ENSDARG00000052182,ENSDARG00000101831,ENSDARG00000025421,ENSDARG00000009473,ENSDARG00000016651,ENSDARG00000099593,ENSDARG00000074415,ENSDARG00000077092,ENSDARG00000044485,ENSDARG00000098970,…
Molecular Function	GO:0008234	cysteine-type peptidase activity	9	170	0.0377608	0.0924777	ENSDARG00000102923,ENSDARG00000011462,ENSDARG00000008165,ENSDARG00000056414,ENSDARG00000032327,ENSDARG00000004132,ENSDARG00000070272,ENSDARG00000010758,ENSDARG00000034693
Cellular Component	GO:0005882	intermediate filament	4	61	0.0393683	0.0961305	ENSDARG00000007751,ENSDARG00000035944,ENSDARG00000056248,ENSDARG00000003146
Cellular Component	GO:0045111	intermediate filament cytoskeleton	4	61	0.0393683	0.0961305	ENSDARG00000007751,ENSDARG00000035944,ENSDARG00000056248,ENSDARG00000003146
Biological Process	GO:0007399	nervous system development	8	148	0.0396006	0.0965557	ENSDARG00000071860,ENSDARG00000059804,ENSDARG00000077687,ENSDARG00000024785,ENSDARG00000003146,ENSDARG00000103123,ENSDARG00000040982,ENSDARG00000093357
Molecular Function	GO:0005540	hyaluronic acid binding	2	25	0.0403553	0.0982513	ENSDARG00000088277,ENSDARG00000099412
Biological Process	GO:0007155	cell adhesion	15	321	0.040608	0.0985769	ENSDARG00000036558,ENSDARG00000017591,ENSDARG00000062831,ENSDARG00000024785,ENSDARG00000016526,ENSDARG00000099412,ENSDARG00000075549,ENSDARG00000098791,ENSDARG00000060766,ENSDARG00000095901,ENSDARG00000088277,ENSDARG00000079323,ENSDARG00000037476,ENSDARG00000063390,ENSDARG00000044433
Biological Process	GO:0022610	biological adhesion	15	321	0.040608	0.0985769	ENSDARG00000036558,ENSDARG00000017591,ENSDARG00000062831,ENSDARG00000024785,ENSDARG00000016526,ENSDARG00000099412,ENSDARG00000075549,ENSDARG00000098791,ENSDARG00000060766,ENSDARG00000095901,ENSDARG00000088277,ENSDARG00000079323,ENSDARG00000037476,ENSDARG00000063390,ENSDARG00000044433
Biological Process	GO:0031175	neuron projection development	4	62	0.041783	0.101281	ENSDARG00000059804,ENSDARG00000003146,ENSDARG00000103123,ENSDARG00000093357
Cellular Component	GO:0030054	cell junction	7	127	0.0426163	0.101901	ENSDARG00000069451,ENSDARG00000116895,ENSDARG00000062831,ENSDARG00000024785,ENSDARG00000100844,ENSDARG00000009544,ENSDARG00000063390
Biological Process	GO:0007043	cell-cell junction assembly	1	11	0.0432681	0.101901	ENSDARG00000091834
Biological Process	GO:0007088	regulation of mitotic nuclear division	1	11	0.0432681	0.101901	ENSDARG00000077029
Biological Process	GO:0008299	isoprenoid biosynthetic process	1	11	0.0432681	0.101901	ENSDARG00000019976
Biological Process	GO:0009395	phospholipid catabolic process	1	11	0.0432681	0.101901	ENSDARG00000016011
Biological Process	GO:0010948	negative regulation of cell cycle process	1	11	0.0432681	0.101901	ENSDARG00000077029
Biological Process	GO:0010975	regulation of neuron projection development	1	11	0.0432681	0.101901	ENSDARG00000059804
Biological Process	GO:0030072	peptide hormone secretion	1	11	0.0432681	0.101901	ENSDARG00000042608
Biological Process	GO:0030073	insulin secretion	1	11	0.0432681	0.101901	ENSDARG00000042608
Biological Process	GO:0050796	regulation of insulin secretion	1	11	0.0432681	0.101901	ENSDARG00000042608
Biological Process	GO:0051783	regulation of nuclear division	1	11	0.0432681	0.101901	ENSDARG00000077029
Biological Process	GO:0090276	regulation of peptide hormone secretion	1	11	0.0432681	0.101901	ENSDARG00000042608
Biological Process	GO:0098602	single organism cell adhesion	1	11	0.0432681	0.101901	ENSDARG00000016526
Biological Process	GO:1901070	guanosine-containing compound biosynthetic process	1	11	0.0432681	0.101901	ENSDARG00000088390
Molecular Function	GO:0000976	transcription regulatory region sequence-specific DNA binding	1	11	0.0432681	0.101901	ENSDARG00000016526
Molecular Function	GO:0001948	glycoprotein binding	1	11	0.0432681	0.101901	ENSDARG00000032199
Molecular Function	GO:0008408	3'-5' exonuclease activity	1	11	0.0432681	0.101901	ENSDARG00000016117
Molecular Function	GO:0015278	calcium-release channel activity	1	11	0.0432681	0.101901	ENSDARG00000100420
Molecular Function	GO:0016799	hydrolase activity, hydrolyzing N-glycosyl compounds	1	11	0.0432681	0.101901	ENSDARG00000042527
Molecular Function	GO:0099604	ligand-gated calcium channel activity	1	11	0.0432681	0.101901	ENSDARG00000100420
Biological Process	GO:0050776	regulation of immune response	4	63	0.0442852	0.104149	ENSDARG00000022048,ENSDARG00000024032,ENSDARG00000053311,ENSDARG00000039517
Biological Process	GO:0048856	anatomical structure development	17	377	0.0444757	0.104171	ENSDARG00000059804,ENSDARG00000077687,ENSDARG00000062831,ENSDARG00000024785,ENSDARG00000017155,ENSDARG00000003146,ENSDARG00000016526,ENSDARG00000075549,ENSDARG00000014357,ENSDARG00000071860,ENSDARG00000075725,ENSDARG00000103123,ENSDARG00000040982,ENSDARG00000015824,ENSDARG00000091834,ENSDARG00000093357,ENSDARG00000063390
Biological Process	GO:0009127	purine nucleoside monophosphate biosynthetic process	2	26	0.0446088	0.104171	ENSDARG00000033539,ENSDARG00000003113
Biological Process	GO:0009168	purine ribonucleoside monophosphate biosynthetic process	2	26	0.0446088	0.104171	ENSDARG00000033539,ENSDARG00000003113
Biological Process	GO:0044782	cilium organization	2	26	0.0446088	0.104171	ENSDARG00000012030,ENSDARG00000087107
Biological Process	GO:0051240	positive regulation of multicellular organismal process	2	26	0.0446088	0.104171	ENSDARG00000059804,ENSDARG00000016526
Biological Process	GO:0072359	circulatory system development	3	44	0.0457269	0.106632	ENSDARG00000075549,ENSDARG00000015824,ENSDARG00000091834
Biological Process	GO:0006259	DNA metabolic process	12	252	0.0487049	0.113417	ENSDARG00000029250,ENSDARG00000112451,ENSDARG00000042527,ENSDARG00000105014,ENSDARG00000070432,ENSDARG00000032263,ENSDARG00000079457,ENSDARG00000040041,ENSDARG00000023678,ENSDARG00000007885,ENSDARG00000021579,ENSDARG00000102265
Cellular Component	GO:0005874	microtubule	3	45	0.0490159	0.1138	ENSDARG00000100236,ENSDARG00000074521,ENSDARG00000004472
Cellular Component	GO:0070603	SWI/SNF superfamily-type complex	2	27	0.0490755	0.1138	ENSDARG00000068640,ENSDARG00000070432
Molecular Function	GO:0019904	protein domain specific binding	2	27	0.0490755	0.1138	ENSDARG00000042608,ENSDARG00000003411
Biological Process	GO:0044093	positive regulation of molecular function	4	65	0.0495536	0.11401	ENSDARG00000045484,ENSDARG00000100136,ENSDARG00000052741,ENSDARG00000074910
Biological Process	GO:0001510	RNA methylation	1	12	0.0508851	0.11401	ENSDARG00000097465
Biological Process	GO:0006213	pyrimidine nucleoside metabolic process	1	12	0.0508851	0.11401	ENSDARG00000088390
Biological Process	GO:0006576	cellular biogenic amine metabolic process	1	12	0.0508851	0.11401	ENSDARG00000071403
Biological Process	GO:0007507	heart development	1	12	0.0508851	0.11401	ENSDARG00000091834
Biological Process	GO:0008643	carbohydrate transport	1	12	0.0508851	0.11401	ENSDARG00000036247
Biological Process	GO:0009218	pyrimidine ribonucleotide metabolic process	1	12	0.0508851	0.11401	ENSDARG00000088390
Biological Process	GO:0009220	pyrimidine ribonucleotide biosynthetic process	1	12	0.0508851	0.11401	ENSDARG00000088390
Biological Process	GO:0009615	response to virus	1	12	0.0508851	0.11401	ENSDARG00000069733
Biological Process	GO:0019229	regulation of vasoconstriction	1	12	0.0508851	0.11401	ENSDARG00000036912
Biological Process	GO:0030097	hemopoiesis	1	12	0.0508851	0.11401	ENSDARG00000016526
Biological Process	GO:0044106	cellular amine metabolic process	1	12	0.0508851	0.11401	ENSDARG00000071403
Biological Process	GO:0046039	GTP metabolic process	1	12	0.0508851	0.11401	ENSDARG00000088390
Biological Process	GO:0046131	pyrimidine ribonucleoside metabolic process	1	12	0.0508851	0.11401	ENSDARG00000088390
Biological Process	GO:0046132	pyrimidine ribonucleoside biosynthetic process	1	12	0.0508851	0.11401	ENSDARG00000088390
Biological Process	GO:0046134	pyrimidine nucleoside biosynthetic process	1	12	0.0508851	0.11401	ENSDARG00000088390
Biological Process	GO:0048534	hematopoietic or lymphoid organ development	1	12	0.0508851	0.11401	ENSDARG00000016526
Biological Process	GO:0051262	protein tetramerization	1	12	0.0508851	0.11401	ENSDARG00000074910
Cellular Component	GO:0005819	spindle	1	12	0.0508851	0.11401	ENSDARG00000100236
Cellular Component	GO:0005912	adherens junction	1	12	0.0508851	0.11401	ENSDARG00000024785
Cellular Component	GO:0046930	pore complex	1	12	0.0508851	0.11401	ENSDARG00000039517
Molecular Function	GO:0015144	carbohydrate transmembrane transporter activity	1	12	0.0508851	0.11401	ENSDARG00000036247
Molecular Function	GO:0015299	solute:proton antiporter activity	1	12	0.0508851	0.11401	ENSDARG00000020699
Molecular Function	GO:0016709	oxidoreductase activity, acting on paired donors, with incorporation or reduction of molecular oxygen, NAD(P)H as one donor, and incorporation of one atom of oxygen	1	12	0.0508851	0.11401	ENSDARG00000004051
Molecular Function	GO:1901476	carbohydrate transporter activity	1	12	0.0508851	0.11401	ENSDARG00000036247
Molecular Function	GO:0000989	transcription factor activity, transcription factor binding	5	87	0.0516504	0.115569	ENSDARG00000067829,ENSDARG00000102375,ENSDARG00000058630,ENSDARG00000040917,ENSDARG00000075340
Biological Process	GO:0016053	organic acid biosynthetic process	3	46	0.0524319	0.116844	ENSDARG00000004051,ENSDARG00000000540,ENSDARG00000099579
Biological Process	GO:0046394	carboxylic acid biosynthetic process	3	46	0.0524319	0.116844	ENSDARG00000004051,ENSDARG00000000540,ENSDARG00000099579
Biological Process	GO:0051188	cofactor biosynthetic process	3	46	0.0524319	0.116844	ENSDARG00000078479,ENSDARG00000062594,ENSDARG00000007181
Biological Process	GO:0030031	cell projection assembly	2	28	0.0537516	0.119464	ENSDARG00000012030,ENSDARG00000087107
Biological Process	GO:0120031	plasma membrane bounded cell projection assembly	2	28	0.0537516	0.119464	ENSDARG00000012030,ENSDARG00000087107
Molecular Function	GO:0000988	transcription factor activity, protein binding	5	88	0.0540582	0.119985	ENSDARG00000067829,ENSDARG00000102375,ENSDARG00000058630,ENSDARG00000040917,ENSDARG00000075340
Biological Process	GO:0044260	cellular macromolecule metabolic process	118	3378	0.0552417	0.121982	ENSDARG00000036868,ENSDARG00000023903,ENSDARG00000075805,ENSDARG00000004132,ENSDARG00000058869,ENSDARG00000007413,ENSDARG00000027658,ENSDARG00000102375,ENSDARG00000101831,ENSDARG00000025421,ENSDARG00000009473,ENSDARG00000068641,ENSDARG00000021547,ENSDARG00000077092,ENSDARG00000076733,ENSDARG00000010400,ENSDARG00000074726,ENSDARG00000019717,ENSDARG00000004472,ENSDARG00000078784,ENSDARG00000094836,…
Cellular Component	GO:0099080	supramolecular complex	7	134	0.0552522	0.121982	ENSDARG00000007751,ENSDARG00000100236,ENSDARG00000074521,ENSDARG00000035944,ENSDARG00000056248,ENSDARG00000003146,ENSDARG00000004472
Cellular Component	GO:0099081	supramolecular polymer	7	134	0.0552522	0.121982	ENSDARG00000007751,ENSDARG00000100236,ENSDARG00000074521,ENSDARG00000035944,ENSDARG00000056248,ENSDARG00000003146,ENSDARG00000004472
Cellular Component	GO:0099512	supramolecular fiber	7	134	0.0552522	0.121982	ENSDARG00000007751,ENSDARG00000100236,ENSDARG00000074521,ENSDARG00000035944,ENSDARG00000056248,ENSDARG00000003146,ENSDARG00000004472
Biological Process	GO:0033036	macromolecule localization	16	363	0.057569	0.12593	ENSDARG00000078962,ENSDARG00000052522,ENSDARG00000045065,ENSDARG00000076371,ENSDARG00000004037,ENSDARG00000020960,ENSDARG00000000503,ENSDARG00000079388,ENSDARG00000075706,ENSDARG00000003381,ENSDARG00000013763,ENSDARG00000070094,ENSDARG00000042608,ENSDARG00000054218,ENSDARG00000022048,ENSDARG00000003845
Biological Process	GO:0006417	regulation of translation	2	29	0.0586331	0.12593	ENSDARG00000078077,ENSDARG00000056855
Biological Process	GO:0008654	phospholipid biosynthetic process	2	29	0.0586331	0.12593	ENSDARG00000041040,ENSDARG00000017813
Biological Process	GO:0034248	regulation of cellular amide metabolic process	2	29	0.0586331	0.12593	ENSDARG00000078077,ENSDARG00000056855
Cellular Component	GO:0042995	cell projection	2	29	0.0586331	0.12593	ENSDARG00000077687,ENSDARG00000087107
Cellular Component	GO:0120025	plasma membrane bounded cell projection	2	29	0.0586331	0.12593	ENSDARG00000077687,ENSDARG00000087107
Molecular Function	GO:0003690	double-stranded DNA binding	2	29	0.0586331	0.12593	ENSDARG00000087238,ENSDARG00000016526
Biological Process	GO:0002520	immune system development	1	13	0.0589396	0.12593	ENSDARG00000016526
Biological Process	GO:0002755	MyD88-dependent toll-like receptor signaling pathway	1	13	0.0589396	0.12593	ENSDARG00000022048
Biological Process	GO:0006270	DNA replication initiation	1	13	0.0589396	0.12593	ENSDARG00000040041
Biological Process	GO:0009308	amine metabolic process	1	13	0.0589396	0.12593	ENSDARG00000071403
Biological Process	GO:0030509	BMP signaling pathway	1	13	0.0589396	0.12593	ENSDARG00000079323
Biological Process	GO:0030855	epithelial cell differentiation	1	13	0.0589396	0.12593	ENSDARG00000075725
Biological Process	GO:0031344	regulation of cell projection organization	1	13	0.0589396	0.12593	ENSDARG00000059804
Biological Process	GO:0042180	cellular ketone metabolic process	1	13	0.0589396	0.12593	ENSDARG00000062594
Biological Process	GO:0042451	purine nucleoside biosynthetic process	1	13	0.0589396	0.12593	ENSDARG00000088390
Biological Process	GO:0046129	purine ribonucleoside biosynthetic process	1	13	0.0589396	0.12593	ENSDARG00000088390
Biological Process	GO:0071772	response to BMP	1	13	0.0589396	0.12593	ENSDARG00000079323
Biological Process	GO:0071773	cellular response to BMP stimulus	1	13	0.0589396	0.12593	ENSDARG00000079323
Biological Process	GO:0120035	regulation of plasma membrane bounded cell projection organization	1	13	0.0589396	0.12593	ENSDARG00000059804
Biological Process	GO:1901068	guanosine-containing compound metabolic process	1	13	0.0589396	0.12593	ENSDARG00000088390
Biological Process	GO:1901699	cellular response to nitrogen compound	1	13	0.0589396	0.12593	ENSDARG00000079388
Cellular Component	GO:0005764	lysosome	1	13	0.0589396	0.12593	ENSDARG00000100420
Molecular Function	GO:0008013	beta-catenin binding	1	13	0.0589396	0.12593	ENSDARG00000031894
Molecular Function	GO:0016903	oxidoreductase activity, acting on the aldehyde or oxo group of donors	1	13	0.0589396	0.12593	ENSDARG00000099579
Biological Process	GO:0032940	secretion by cell	5	90	0.0590747	0.126056	ENSDARG00000042608,ENSDARG00000022048,ENSDARG00000003381,ENSDARG00000058160,ENSDARG00000070094
Biological Process	GO:0071705	nitrogen compound transport	14	312	0.0596917	0.127209	ENSDARG00000078962,ENSDARG00000075706,ENSDARG00000052522,ENSDARG00000045065,ENSDARG00000003381,ENSDARG00000089192,ENSDARG00000013763,ENSDARG00000070094,ENSDARG00000042608,ENSDARG00000004037,ENSDARG00000022048,ENSDARG00000003845,ENSDARG00000020960,ENSDARG00000000503
Biological Process	GO:0007017	microtubule-based process	10	211	0.0623129	0.132625	ENSDARG00000075725,ENSDARG00000003058,ENSDARG00000068480,ENSDARG00000087107,ENSDARG00000074521,ENSDARG00000045880,ENSDARG00000060298,ENSDARG00000100261,ENSDARG00000053240,ENSDARG00000058000
Biological Process	GO:0009156	ribonucleoside monophosphate biosynthetic process	2	30	0.0637154	0.134917	ENSDARG00000033539,ENSDARG00000003113
Biological Process	GO:0031347	regulation of defense response	2	30	0.0637154	0.134917	ENSDARG00000022048,ENSDARG00000024032
Biological Process	GO:0098813	nuclear chromosome segregation	2	30	0.0637154	0.134917	ENSDARG00000096554,ENSDARG00000077029
Molecular Function	GO:0060090	binding, bridging	2	30	0.0637154	0.134917	ENSDARG00000021982,ENSDARG00000100287
Biological Process	GO:0002253	activation of immune response	3	50	0.0673512	0.140031	ENSDARG00000022048,ENSDARG00000053311,ENSDARG00000039517
Biological Process	GO:0002221	pattern recognition receptor signaling pathway	1	14	0.0673975	0.140031	ENSDARG00000022048
Biological Process	GO:0002224	toll-like receptor signaling pathway	1	14	0.0673975	0.140031	ENSDARG00000022048
Biological Process	GO:0002758	innate immune response-activating signal transduction	1	14	0.0673975	0.140031	ENSDARG00000022048
Biological Process	GO:0010506	regulation of autophagy	1	14	0.0673975	0.140031	ENSDARG00000109769
Biological Process	GO:0051321	meiotic cell cycle	1	14	0.0673975	0.140031	ENSDARG00000090664
Biological Process	GO:0060429	epithelium development	1	14	0.0673975	0.140031	ENSDARG00000075725
Biological Process	GO:1901990	regulation of mitotic cell cycle phase transition	1	14	0.0673975	0.140031	ENSDARG00000077029
Cellular Component	GO:0000323	lytic vacuole	1	14	0.0673975	0.140031	ENSDARG00000100420
Cellular Component	GO:0005746	mitochondrial respiratory chain	1	14	0.0673975	0.140031	ENSDARG00000090389
Cellular Component	GO:0070469	respiratory chain	1	14	0.0673975	0.140031	ENSDARG00000090389
Molecular Function	GO:0004089	carbonate dehydratase activity	1	14	0.0673975	0.140031	ENSDARG00000045644
Molecular Function	GO:0004190	aspartic-type endopeptidase activity	1	14	0.0673975	0.140031	ENSDARG00000006477
Molecular Function	GO:0016860	intramolecular oxidoreductase activity	1	14	0.0673975	0.140031	ENSDARG00000019976
Molecular Function	GO:0070001	aspartic-type peptidase activity	1	14	0.0673975	0.140031	ENSDARG00000006477
Biological Process	GO:0009124	nucleoside monophosphate biosynthetic process	2	31	0.0689938	0.142811	ENSDARG00000033539,ENSDARG00000003113
Biological Process	GO:0045087	innate immune response	2	31	0.0689938	0.142811	ENSDARG00000022048,ENSDARG00000024032
Molecular Function	GO:0016879	ligase activity, forming carbon-nitrogen bonds	2	31	0.0689938	0.142811	ENSDARG00000000540,ENSDARG00000033539
Cellular Component	GO:0031974	membrane-enclosed lumen	8	165	0.0692755	0.142859	ENSDARG00000075284,ENSDARG00000070432,ENSDARG00000079457,ENSDARG00000075805,ENSDARG00000007885,ENSDARG00000075732,ENSDARG00000068461,ENSDARG00000075340
Cellular Component	GO:0043233	organelle lumen	8	165	0.0692755	0.142859	ENSDARG00000075284,ENSDARG00000070432,ENSDARG00000079457,ENSDARG00000075805,ENSDARG00000007885,ENSDARG00000075732,ENSDARG00000068461,ENSDARG00000075340
Cellular Component	GO:0070013	intracellular organelle lumen	8	165	0.0692755	0.142859	ENSDARG00000075284,ENSDARG00000070432,ENSDARG00000079457,ENSDARG00000075805,ENSDARG00000007885,ENSDARG00000075732,ENSDARG00000068461,ENSDARG00000075340
Biological Process	GO:0030182	neuron differentiation	5	94	0.069914	0.143818	ENSDARG00000059804,ENSDARG00000077687,ENSDARG00000003146,ENSDARG00000103123,ENSDARG00000093357
Cellular Component	GO:0031984	organelle subcompartment	5	94	0.069914	0.143818	ENSDARG00000078962,ENSDARG00000042608,ENSDARG00000102483,ENSDARG00000013763,ENSDARG00000017813
Biological Process	GO:0006952	defense response	4	72	0.070771	0.145401	ENSDARG00000022048,ENSDARG00000024032,ENSDARG00000102583,ENSDARG00000069733
Biological Process	GO:0006814	sodium ion transport	3	51	0.0713898	0.14649	ENSDARG00000020699,ENSDARG00000013144,ENSDARG00000053262
Cellular Component	GO:0044421	extracellular region part	9	191	0.0715728	0.146684	ENSDARG00000036558,ENSDARG00000032199,ENSDARG00000054619,ENSDARG00000102956,ENSDARG00000001760,ENSDARG00000088255,ENSDARG00000095901,ENSDARG00000024032,ENSDARG00000094132
Biological Process	GO:0042981	regulation of apoptotic process	5	95	0.0727916	0.148814	ENSDARG00000070272,ENSDARG00000052741,ENSDARG00000076733,ENSDARG00000089995,ENSDARG00000000804
Biological Process	GO:0043067	regulation of programmed cell death	5	95	0.0727916	0.148814	ENSDARG00000070272,ENSDARG00000052741,ENSDARG00000076733,ENSDARG00000089995,ENSDARG00000000804
Biological Process	GO:0048522	positive regulation of cellular process	9	193	0.07555	0.150278	ENSDARG00000059804,ENSDARG00000100236,ENSDARG00000090903,ENSDARG00000076733,ENSDARG00000053311,ENSDARG00000089995,ENSDARG00000016526,ENSDARG00000109769,ENSDARG00000068759
Biological Process	GO:0010941	regulation of cell death	5	96	0.0757362	0.150278	ENSDARG00000070272,ENSDARG00000052741,ENSDARG00000076733,ENSDARG00000089995,ENSDARG00000000804
Molecular Function	GO:0005088	Ras guanyl-nucleotide exchange factor activity	5	96	0.0757362	0.150278	ENSDARG00000078853,ENSDARG00000111585,ENSDARG00000055837,ENSDARG00000116483,ENSDARG00000091471
Cellular Component	GO:0005789	endoplasmic reticulum membrane	3	52	0.0755493	0.150278	ENSDARG00000078962,ENSDARG00000013763,ENSDARG00000017813
Cellular Component	GO:0098827	endoplasmic reticulum subcompartment	3	52	0.0755493	0.150278	ENSDARG00000078962,ENSDARG00000013763,ENSDARG00000017813
Biological Process	GO:0001568	blood vessel development	2	32	0.0744632	0.150278	ENSDARG00000075549,ENSDARG00000015824
Biological Process	GO:0001944	vasculature development	2	32	0.0744632	0.150278	ENSDARG00000075549,ENSDARG00000015824
Biological Process	GO:0044282	small molecule catabolic process	2	32	0.0744632	0.150278	ENSDARG00000069543,ENSDARG00000004051
Biological Process	GO:0072358	cardiovascular system development	2	32	0.0744632	0.150278	ENSDARG00000075549,ENSDARG00000015824
Cellular Component	GO:0000139	Golgi membrane	2	32	0.0744632	0.150278	ENSDARG00000042608,ENSDARG00000102483
Biological Process	GO:0002218	activation of innate immune response	1	15	0.0762266	0.150278	ENSDARG00000022048
Biological Process	GO:0006694	steroid biosynthetic process	1	15	0.0762266	0.150278	ENSDARG00000004051
Biological Process	GO:0007098	centrosome cycle	1	15	0.0762266	0.150278	ENSDARG00000075725
Biological Process	GO:0007212	dopamine receptor signaling pathway	1	15	0.0762266	0.150278	ENSDARG00000036008
Biological Process	GO:0009163	nucleoside biosynthetic process	1	15	0.0762266	0.150278	ENSDARG00000088390
Biological Process	GO:0030155	regulation of cell adhesion	1	15	0.0762266	0.150278	ENSDARG00000016526
Biological Process	GO:0031023	microtubule organizing center organization	1	15	0.0762266	0.150278	ENSDARG00000075725
Biological Process	GO:0033044	regulation of chromosome organization	1	15	0.0762266	0.150278	ENSDARG00000077029
Biological Process	GO:0042278	purine nucleoside metabolic process	1	15	0.0762266	0.150278	ENSDARG00000088390
Biological Process	GO:0042455	ribonucleoside biosynthetic process	1	15	0.0762266	0.150278	ENSDARG00000088390
Biological Process	GO:0046128	purine ribonucleoside metabolic process	1	15	0.0762266	0.150278	ENSDARG00000088390
Biological Process	GO:0046879	hormone secretion	1	15	0.0762266	0.150278	ENSDARG00000042608
Biological Process	GO:0046883	regulation of hormone secretion	1	15	0.0762266	0.150278	ENSDARG00000042608
Cellular Component	GO:0005730	nucleolus	1	15	0.0762266	0.150278	ENSDARG00000068461
Cellular Component	GO:0044441	ciliary part	1	15	0.0762266	0.150278	ENSDARG00000077687
Molecular Function	GO:0003887	DNA-directed DNA polymerase activity	1	15	0.0762266	0.150278	ENSDARG00000103470
Molecular Function	GO:0008171	O-methyltransferase activity	1	15	0.0762266	0.150278	ENSDARG00000053483
Molecular Function	GO:0016877	ligase activity, forming carbon-sulfur bonds	1	15	0.0762266	0.150278	ENSDARG00000010487
Molecular Function	GO:0034212	peptide N-acetyltransferase activity	1	15	0.0762266	0.150278	ENSDARG00000004472
Molecular Function	GO:0061733	peptide-lysine-N-acetyltransferase activity	1	15	0.0762266	0.150278	ENSDARG00000004472
Biological Process	GO:0010608	posttranscriptional regulation of gene expression	2	33	0.0801184	0.157389	ENSDARG00000078077,ENSDARG00000056855
Biological Process	GO:1903530	regulation of secretion by cell	2	33	0.0801184	0.157389	ENSDARG00000042608,ENSDARG00000022048
Molecular Function	GO:0051287	NAD binding	2	33	0.0801184	0.157389	ENSDARG00000035819,ENSDARG00000068064
Biological Process	GO:0048699	generation of neurons	5	98	0.0818254	0.160552	ENSDARG00000059804,ENSDARG00000077687,ENSDARG00000003146,ENSDARG00000103123,ENSDARG00000093357
Biological Process	GO:0090407	organophosphate biosynthetic process	7	146	0.08198	0.160665	ENSDARG00000088390,ENSDARG00000078479,ENSDARG00000033539,ENSDARG00000007181,ENSDARG00000003113,ENSDARG00000041040,ENSDARG00000017813
Biological Process	GO:0016311	dephosphorylation	8	172	0.0846924	0.164063	ENSDARG00000053878,ENSDARG00000026499,ENSDARG00000039130,ENSDARG00000094836,ENSDARG00000008849,ENSDARG00000032261,ENSDARG00000057699,ENSDARG00000068759
Cellular Component	GO:0042175	nuclear outer membrane-endoplasmic reticulum membrane network	3	54	0.084225	0.164063	ENSDARG00000078962,ENSDARG00000013763,ENSDARG00000017813
Molecular Function	GO:0004197	cysteine-type endopeptidase activity	3	54	0.084225	0.164063	ENSDARG00000070272,ENSDARG00000008165,ENSDARG00000010758
Biological Process	GO:0007417	central nervous system development	1	16	0.0853959	0.164063	ENSDARG00000024785
Biological Process	GO:0022618	ribonucleoprotein complex assembly	1	16	0.0853959	0.164063	ENSDARG00000014366
Biological Process	GO:0043086	negative regulation of catalytic activity	1	16	0.0853959	0.164063	ENSDARG00000071403
Biological Process	GO:1901659	glycosyl compound biosynthetic process	1	16	0.0853959	0.164063	ENSDARG00000088390
Biological Process	GO:1901987	regulation of cell cycle phase transition	1	16	0.0853959	0.164063	ENSDARG00000077029
Cellular Component	GO:0000145	exocyst	1	16	0.0853959	0.164063	ENSDARG00000058160
Cellular Component	GO:0005833	hemoglobin complex	1	16	0.0853959	0.164063	ENSDARG00000069735
Cellular Component	GO:0070161	anchoring junction	1	16	0.0853959	0.164063	ENSDARG00000024785
Molecular Function	GO:0005217	intracellular ligand-gated ion channel activity	1	16	0.0853959	0.164063	ENSDARG00000100420
Molecular Function	GO:0005227	calcium activated cation channel activity	1	16	0.0853959	0.164063	ENSDARG00000001712
Molecular Function	GO:0005484	SNAP receptor activity	1	16	0.0853959	0.164063	ENSDARG00000000503
Molecular Function	GO:0015035	protein disulfide oxidoreductase activity	1	16	0.0853959	0.164063	ENSDARG00000105434
Molecular Function	GO:0022839	ion gated channel activity	1	16	0.0853959	0.164063	ENSDARG00000001712
Molecular Function	GO:0034061	DNA polymerase activity	1	16	0.0853959	0.164063	ENSDARG00000103470
Biological Process	GO:0006914	autophagy	2	34	0.0859538	0.164944	ENSDARG00000023591,ENSDARG00000109769
Cellular Component	GO:0005856	cytoskeleton	17	412	0.086962	0.166686	ENSDARG00000056248,ENSDARG00000003146,ENSDARG00000074521,ENSDARG00000060298,ENSDARG00000045880,ENSDARG00000058000,ENSDARG00000094760,ENSDARG00000100236,ENSDARG00000035944,ENSDARG00000075725,ENSDARG00000003058,ENSDARG00000029019,ENSDARG00000068480,ENSDARG00000004472,ENSDARG00000007751,ENSDARG00000059466,ENSDARG00000060766
Molecular Function	GO:0019899	enzyme binding	5	100	0.0881793	0.168824	ENSDARG00000117155,ENSDARG00000075706,ENSDARG00000010784,ENSDARG00000003381,ENSDARG00000070094
Biological Process	GO:0046903	secretion	5	101	0.0914547	0.174893	ENSDARG00000042608,ENSDARG00000022048,ENSDARG00000003381,ENSDARG00000058160,ENSDARG00000070094
Biological Process	GO:0006650	glycerophospholipid metabolic process	4	78	0.0923455	0.174978	ENSDARG00000053878,ENSDARG00000041040,ENSDARG00000016011,ENSDARG00000017813
Biological Process	GO:0010629	negative regulation of gene expression	4	78	0.0923455	0.174978	ENSDARG00000045484,ENSDARG00000100136,ENSDARG00000045692,ENSDARG00000042087
Biological Process	GO:0006260	DNA replication	3	56	0.0933644	0.174978	ENSDARG00000040041,ENSDARG00000021579,ENSDARG00000102265
Cellular Component	GO:0044432	endoplasmic reticulum part	3	56	0.0933644	0.174978	ENSDARG00000078962,ENSDARG00000013763,ENSDARG00000017813
Cellular Component	GO:0000151	ubiquitin ligase complex	2	35	0.0919638	0.174978	ENSDARG00000113057,ENSDARG00000076733
Molecular Function	GO:0004519	endonuclease activity	2	35	0.0919638	0.174978	ENSDARG00000105014,ENSDARG00000023678
Molecular Function	GO:0005245	voltage-gated calcium channel activity	2	35	0.0919638	0.174978	ENSDARG00000100420,ENSDARG00000062362
Biological Process	GO:0001678	cellular glucose homeostasis	1	17	0.0948764	0.174978	ENSDARG00000004051
Biological Process	GO:0001816	cytokine production	1	17	0.0948764	0.174978	ENSDARG00000022048
Biological Process	GO:0001817	regulation of cytokine production	1	17	0.0948764	0.174978	ENSDARG00000022048
Biological Process	GO:0006220	pyrimidine nucleotide metabolic process	1	17	0.0948764	0.174978	ENSDARG00000088390
Biological Process	GO:0006221	pyrimidine nucleotide biosynthetic process	1	17	0.0948764	0.174978	ENSDARG00000088390
Biological Process	GO:0006289	nucleotide-excision repair	1	17	0.0948764	0.174978	ENSDARG00000023678
Biological Process	GO:0006720	isoprenoid metabolic process	1	17	0.0948764	0.174978	ENSDARG00000019976
Biological Process	GO:0009119	ribonucleoside metabolic process	1	17	0.0948764	0.174978	ENSDARG00000088390
Biological Process	GO:0009914	hormone transport	1	17	0.0948764	0.174978	ENSDARG00000042608
Biological Process	GO:0030198	extracellular matrix organization	1	17	0.0948764	0.174978	ENSDARG00000001760
Biological Process	GO:0033500	carbohydrate homeostasis	1	17	0.0948764	0.174978	ENSDARG00000004051
Biological Process	GO:0034329	cell junction assembly	1	17	0.0948764	0.174978	ENSDARG00000091834
Biological Process	GO:0042593	glucose homeostasis	1	17	0.0948764	0.174978	ENSDARG00000004051
Biological Process	GO:0043062	extracellular structure organization	1	17	0.0948764	0.174978	ENSDARG00000001760
Biological Process	GO:0044772	mitotic cell cycle phase transition	1	17	0.0948764	0.174978	ENSDARG00000077029
Biological Process	GO:0045930	negative regulation of mitotic cell cycle	1	17	0.0948764	0.174978	ENSDARG00000077029
Biological Process	GO:0045944	positive regulation of transcription from RNA polymerase II promoter	1	17	0.0948764	0.174978	ENSDARG00000090903
Biological Process	GO:0071826	ribonucleoprotein complex subunit organization	1	17	0.0948764	0.174978	ENSDARG00000014366
Biological Process	GO:0072657	protein localization to membrane	1	17	0.0948764	0.174978	ENSDARG00000079388
Biological Process	GO:1901136	carbohydrate derivative catabolic process	1	17	0.0948764	0.174978	ENSDARG00000062998
Biological Process	GO:1901617	organic hydroxy compound biosynthetic process	1	17	0.0948764	0.174978	ENSDARG00000004051
Cellular Component	GO:0005773	vacuole	1	17	0.0948764	0.174978	ENSDARG00000100420
Cellular Component	GO:1990204	oxidoreductase complex	1	17	0.0948764	0.174978	ENSDARG00000090389
Molecular Function	GO:0015036	disulfide oxidoreductase activity	1	17	0.0948764	0.174978	ENSDARG00000105434
Molecular Function	GO:0019905	syntaxin binding	1	17	0.0948764	0.174978	ENSDARG00000020594
Biological Process	GO:0044711	single-organism biosynthetic process	12	281	0.0950734	0.175146	ENSDARG00000062594,ENSDARG00000004051,ENSDARG00000000540,ENSDARG00000033539,ENSDARG00000003113,ENSDARG00000041040,ENSDARG00000019976,ENSDARG00000088390,ENSDARG00000088740,ENSDARG00000007181,ENSDARG00000099579,ENSDARG00000017813
Biological Process	GO:0044237	cellular metabolic process	137	4059	0.0971015	0.178684	ENSDARG00000036868,ENSDARG00000033539,ENSDARG00000004132,ENSDARG00000027658,ENSDARG00000025421,ENSDARG00000009473,ENSDARG00000021547,ENSDARG00000076733,ENSDARG00000074726,ENSDARG00000078784,ENSDARG00000003845,ENSDARG00000036816,ENSDARG00000073997,ENSDARG00000070228,ENSDARG00000022399,ENSDARG00000104082,ENSDARG00000075754,ENSDARG00000040041,ENSDARG00000059070,ENSDARG00000056855,ENSDARG00000045692,…
Biological Process	GO:0006643	membrane lipid metabolic process	2	36	0.0981425	0.1802	ENSDARG00000041040,ENSDARG00000017813
Biological Process	GO:0007059	chromosome segregation	2	36	0.0981425	0.1802	ENSDARG00000096554,ENSDARG00000077029
Biological Process	GO:0046486	glycerolipid metabolic process	4	80	0.100209	0.183789	ENSDARG00000053878,ENSDARG00000041040,ENSDARG00000016011,ENSDARG00000017813
Biological Process	GO:0065009	regulation of molecular function	6	128	0.100437	0.184006	ENSDARG00000045484,ENSDARG00000100136,ENSDARG00000071403,ENSDARG00000052741,ENSDARG00000079684,ENSDARG00000074910
Biological Process	GO:0022008	neurogenesis	5	104	0.10167	0.186058	ENSDARG00000059804,ENSDARG00000077687,ENSDARG00000003146,ENSDARG00000103123,ENSDARG00000093357
Molecular Function	GO:0008092	cytoskeletal protein binding	14	340	0.104342	0.186269	ENSDARG00000094760,ENSDARG00000032482,ENSDARG00000077687,ENSDARG00000024785,ENSDARG00000029019,ENSDARG00000016754,ENSDARG00000076371,ENSDARG00000074521,ENSDARG00000059466,ENSDARG00000045880,ENSDARG00000100261,ENSDARG00000053240,ENSDARG00000058000,ENSDARG00000002826
Biological Process	GO:0006396	RNA processing	9	206	0.104706	0.186269	ENSDARG00000001244,ENSDARG00000097465,ENSDARG00000074726,ENSDARG00000014366,ENSDARG00000068755,ENSDARG00000025421,ENSDARG00000032261,ENSDARG00000007092,ENSDARG00000052480
Biological Process	GO:0070887	cellular response to chemical stimulus	8	180	0.104634	0.186269	ENSDARG00000079388,ENSDARG00000045955,ENSDARG00000004051,ENSDARG00000090903,ENSDARG00000074667,ENSDARG00000022048,ENSDARG00000079323,ENSDARG00000009473
Molecular Function	GO:0017016	Ras GTPase binding	3	58	0.102952	0.186269	ENSDARG00000075706,ENSDARG00000003381,ENSDARG00000070094
Molecular Function	GO:0031267	small GTPase binding	3	58	0.102952	0.186269	ENSDARG00000075706,ENSDARG00000003381,ENSDARG00000070094
Molecular Function	GO:0051015	actin filament binding	3	58	0.102952	0.186269	ENSDARG00000094760,ENSDARG00000024785,ENSDARG00000076371
Molecular Function	GO:0051020	GTPase binding	3	58	0.102952	0.186269	ENSDARG00000075706,ENSDARG00000003381,ENSDARG00000070094
Biological Process	GO:0032990	cell part morphogenesis	2	37	0.104484	0.186269	ENSDARG00000103123,ENSDARG00000093357
Biological Process	GO:0045893	positive regulation of transcription, DNA-templated	2	37	0.104484	0.186269	ENSDARG00000090903,ENSDARG00000109769
Biological Process	GO:0048812	neuron projection morphogenesis	2	37	0.104484	0.186269	ENSDARG00000103123,ENSDARG00000093357
Biological Process	GO:0048858	cell projection morphogenesis	2	37	0.104484	0.186269	ENSDARG00000103123,ENSDARG00000093357
Biological Process	GO:0051046	regulation of secretion	2	37	0.104484	0.186269	ENSDARG00000042608,ENSDARG00000022048
Biological Process	GO:0051254	positive regulation of RNA metabolic process	2	37	0.104484	0.186269	ENSDARG00000090903,ENSDARG00000109769
Biological Process	GO:0120039	plasma membrane bounded cell projection morphogenesis	2	37	0.104484	0.186269	ENSDARG00000103123,ENSDARG00000093357
Biological Process	GO:1902680	positive regulation of RNA biosynthetic process	2	37	0.104484	0.186269	ENSDARG00000090903,ENSDARG00000109769
Biological Process	GO:1903508	positive regulation of nucleic acid-templated transcription	2	37	0.104484	0.186269	ENSDARG00000090903,ENSDARG00000109769
Cellular Component	GO:0005829	cytosol	2	37	0.104484	0.186269	ENSDARG00000071403,ENSDARG00000069735
Molecular Function	GO:0008235	metalloexopeptidase activity	2	37	0.104484	0.186269	ENSDARG00000012871,ENSDARG00000068461
Biological Process	GO:0000075	cell cycle checkpoint	1	18	0.10464	0.186269	ENSDARG00000077029
Biological Process	GO:0006302	double-strand break repair	1	18	0.10464	0.186269	ENSDARG00000105014
Biological Process	GO:0006730	one-carbon metabolic process	1	18	0.10464	0.186269	ENSDARG00000045644
Biological Process	GO:0031329	regulation of cellular catabolic process	1	18	0.10464	0.186269	ENSDARG00000109769
Biological Process	GO:0045216	cell-cell junction organization	1	18	0.10464	0.186269	ENSDARG00000091834
Biological Process	GO:1902532	negative regulation of intracellular signal transduction	1	18	0.10464	0.186269	ENSDARG00000074667
Molecular Function	GO:0004435	phosphatidylinositol phospholipase C activity	1	18	0.10464	0.186269	ENSDARG00000087921
Molecular Function	GO:0004629	phospholipase C activity	1	18	0.10464	0.186269	ENSDARG00000087921
Biological Process	GO:0006915	apoptotic process	7	156	0.109202	0.194059	ENSDARG00000070272,ENSDARG00000057907,ENSDARG00000052741,ENSDARG00000070165,ENSDARG00000076733,ENSDARG00000089995,ENSDARG00000000804
Biological Process	GO:0016042	lipid catabolic process	2	38	0.110982	0.196591	ENSDARG00000004051,ENSDARG00000016011
Cellular Component	GO:0005922	connexin complex	2	38	0.110982	0.196591	ENSDARG00000069451,ENSDARG00000116895
Cellular Component	GO:0061695	transferase complex, transferring phosphorus-containing groups	2	38	0.110982	0.196591	ENSDARG00000075732,ENSDARG00000075805
Biological Process	GO:0009057	macromolecule catabolic process	7	157	0.112168	0.198443	ENSDARG00000045484,ENSDARG00000100136,ENSDARG00000068755,ENSDARG00000062998,ENSDARG00000056414,ENSDARG00000032327,ENSDARG00000004132
Biological Process	GO:0006357	regulation of transcription from RNA polymerase II promoter	6	132	0.11324	0.198443	ENSDARG00000111939,ENSDARG00000031894,ENSDARG00000023903,ENSDARG00000090903,ENSDARG00000079323,ENSDARG00000075340
Molecular Function	GO:0030246	carbohydrate binding	5	107	0.112457	0.198443	ENSDARG00000062562,ENSDARG00000032553,ENSDARG00000104016,ENSDARG00000075209,ENSDARG00000016011
Biological Process	GO:0006887	exocytosis	3	60	0.112971	0.198443	ENSDARG00000003381,ENSDARG00000058160,ENSDARG00000070094
Molecular Function	GO:0004386	helicase activity	3	60	0.112971	0.198443	ENSDARG00000013453,ENSDARG00000062612,ENSDARG00000040041
Molecular Function	GO:0008138	protein tyrosine/serine/threonine phosphatase activity	3	60	0.112971	0.198443	ENSDARG00000094836,ENSDARG00000057699,ENSDARG00000032261
Biological Process	GO:0000910	cytokinesis	1	19	0.114661	0.198443	ENSDARG00000100236
Biological Process	GO:0006475	internal protein amino acid acetylation	1	19	0.114661	0.198443	ENSDARG00000004472
Biological Process	GO:0015669	gas transport	1	19	0.114661	0.198443	ENSDARG00000069735
Biological Process	GO:0015671	oxygen transport	1	19	0.114661	0.198443	ENSDARG00000069735
Biological Process	GO:0018393	internal peptidyl-lysine acetylation	1	19	0.114661	0.198443	ENSDARG00000004472
Biological Process	GO:0018394	peptidyl-lysine acetylation	1	19	0.114661	0.198443	ENSDARG00000004472
Biological Process	GO:0032006	regulation of TOR signaling	1	19	0.114661	0.198443	ENSDARG00000074667
Biological Process	GO:0044092	negative regulation of molecular function	1	19	0.114661	0.198443	ENSDARG00000071403
Biological Process	GO:0044770	cell cycle phase transition	1	19	0.114661	0.198443	ENSDARG00000077029
Cellular Component	GO:0044463	cell projection part	1	19	0.114661	0.198443	ENSDARG00000077687
Cellular Component	GO:0120038	plasma membrane bounded cell projection part	1	19	0.114661	0.198443	ENSDARG00000077687
Molecular Function	GO:0000149	SNARE binding	1	19	0.114661	0.198443	ENSDARG00000020594
Molecular Function	GO:0001871	pattern binding	1	19	0.114661	0.198443	ENSDARG00000016011
Molecular Function	GO:0005158	insulin receptor binding	1	19	0.114661	0.198443	ENSDARG00000063032
Molecular Function	GO:0019239	deaminase activity	1	19	0.114661	0.198443	ENSDARG00000003113
Molecular Function	GO:0030247	polysaccharide binding	1	19	0.114661	0.198443	ENSDARG00000016011
Biological Process	GO:0007275	multicellular organism development	14	346	0.116021	0.200587	ENSDARG00000071860,ENSDARG00000059804,ENSDARG00000014357,ENSDARG00000077687,ENSDARG00000024785,ENSDARG00000017155,ENSDARG00000003146,ENSDARG00000103123,ENSDARG00000016526,ENSDARG00000075549,ENSDARG00000015824,ENSDARG00000040982,ENSDARG00000091834,ENSDARG00000093357
Molecular Function	GO:0005515	protein binding	156	4692	0.116653	0.201259	ENSDARG00000036558,ENSDARG00000029724,ENSDARG00000007523,ENSDARG00000078311,ENSDARG00000090834,ENSDARG00000074521,ENSDARG00000057527,ENSDARG00000100383,ENSDARG00000045483,ENSDARG00000016651,ENSDARG00000105277,ENSDARG00000102587,ENSDARG00000076733,ENSDARG00000015224,ENSDARG00000111388,ENSDARG00000089780,ENSDARG00000039517,ENSDARG00000036008,ENSDARG00000042608,ENSDARG00000079623,ENSDARG00000070442,…
Biological Process	GO:0044707	single-multicellular organism process	17	430	0.116647	0.201259	ENSDARG00000059804,ENSDARG00000077687,ENSDARG00000024785,ENSDARG00000017155,ENSDARG00000003146,ENSDARG00000016526,ENSDARG00000075549,ENSDARG00000014357,ENSDARG00000071860,ENSDARG00000103123,ENSDARG00000102583,ENSDARG00000022048,ENSDARG00000040982,ENSDARG00000015824,ENSDARG00000091834,ENSDARG00000059507,ENSDARG00000093357
Biological Process	GO:0010256	endomembrane system organization	2	39	0.117631	0.202737	ENSDARG00000017785,ENSDARG00000004037
Biological Process	GO:0012501	programmed cell death	7	159	0.118229	0.203556	ENSDARG00000070272,ENSDARG00000057907,ENSDARG00000052741,ENSDARG00000070165,ENSDARG00000076733,ENSDARG00000089995,ENSDARG00000000804
Biological Process	GO:0006470	protein dephosphorylation	6	134	0.119949	0.206302	ENSDARG00000094836,ENSDARG00000039130,ENSDARG00000026499,ENSDARG00000008849,ENSDARG00000068759,ENSDARG00000057699
Biological Process	GO:0032501	multicellular organismal process	23	605	0.123146	0.210689	ENSDARG00000059804,ENSDARG00000102483,ENSDARG00000077687,ENSDARG00000062831,ENSDARG00000024785,ENSDARG00000017155,ENSDARG00000003146,ENSDARG00000016526,ENSDARG00000075549,ENSDARG00000014357,ENSDARG00000071860,ENSDARG00000103123,ENSDARG00000102583,ENSDARG00000079129,ENSDARG00000022048,ENSDARG00000024032,ENSDARG00000015824,ENSDARG00000036912,ENSDARG00000040982,ENSDARG00000091834,ENSDARG00000093357,…
Biological Process	GO:0008219	cell death	7	161	0.124462	0.210689	ENSDARG00000070272,ENSDARG00000057907,ENSDARG00000052741,ENSDARG00000070165,ENSDARG00000076733,ENSDARG00000089995,ENSDARG00000000804
Molecular Function	GO:0005085	guanyl-nucleotide exchange factor activity	7	161	0.124462	0.210689	ENSDARG00000078853,ENSDARG00000087921,ENSDARG00000111585,ENSDARG00000055837,ENSDARG00000116483,ENSDARG00000091471,ENSDARG00000104820
Biological Process	GO:0032259	methylation	3	62	0.123401	0.210689	ENSDARG00000022399,ENSDARG00000097465,ENSDARG00000036345
Biological Process	GO:0010628	positive regulation of gene expression	2	40	0.124425	0.210689	ENSDARG00000090903,ENSDARG00000109769
Biological Process	GO:0042157	lipoprotein metabolic process	2	40	0.124425	0.210689	ENSDARG00000041040,ENSDARG00000017813
Molecular Function	GO:0005539	glycosaminoglycan binding	2	40	0.124425	0.210689	ENSDARG00000088277,ENSDARG00000099412
Biological Process	GO:0006400	tRNA modification	1	20	0.124914	0.210689	ENSDARG00000097465
Biological Process	GO:0006473	protein acetylation	1	20	0.124914	0.210689	ENSDARG00000004472
Biological Process	GO:0007605	sensory perception of sound	1	20	0.124914	0.210689	ENSDARG00000024032
Biological Process	GO:0009064	glutamine family amino acid metabolic process	1	20	0.124914	0.210689	ENSDARG00000099579
Biological Process	GO:0030203	glycosaminoglycan metabolic process	1	20	0.124914	0.210689	ENSDARG00000062998
Biological Process	GO:0046856	phosphatidylinositol dephosphorylation	1	20	0.124914	0.210689	ENSDARG00000053878
Biological Process	GO:0050954	sensory perception of mechanical stimulus	1	20	0.124914	0.210689	ENSDARG00000024032
Cellular Component	GO:0005938	cell cortex	1	20	0.124914	0.210689	ENSDARG00000058160
Cellular Component	GO:0044448	cell cortex part	1	20	0.124914	0.210689	ENSDARG00000058160
Cellular Component	GO:0099568	cytoplasmic region	1	20	0.124914	0.210689	ENSDARG00000058160
Molecular Function	GO:0016776	phosphotransferase activity, phosphate group as acceptor	1	20	0.124914	0.210689	ENSDARG00000088390
Molecular Function	GO:0016811	hydrolase activity, acting on carbon-nitrogen (but not peptide) bonds, in linear amides	1	20	0.124914	0.210689	ENSDARG00000062998
Biological Process	GO:0044265	cellular macromolecule catabolic process	6	136	0.126858	0.213751	ENSDARG00000045484,ENSDARG00000100136,ENSDARG00000068755,ENSDARG00000056414,ENSDARG00000032327,ENSDARG00000004132
Biological Process	GO:0071702	organic substance transport	16	408	0.128254	0.215883	ENSDARG00000078962,ENSDARG00000052522,ENSDARG00000045065,ENSDARG00000004037,ENSDARG00000020960,ENSDARG00000000503,ENSDARG00000075706,ENSDARG00000003381,ENSDARG00000089192,ENSDARG00000013763,ENSDARG00000036247,ENSDARG00000070094,ENSDARG00000042608,ENSDARG00000054218,ENSDARG00000022048,ENSDARG00000003845
Molecular Function	GO:1901681	sulfur compound binding	2	41	0.131356	0.220881	ENSDARG00000032199,ENSDARG00000039456
Biological Process	GO:0023051	regulation of signaling	12	298	0.131787	0.22138	ENSDARG00000078853,ENSDARG00000105277,ENSDARG00000111585,ENSDARG00000091471,ENSDARG00000053311,ENSDARG00000104820,ENSDARG00000100287,ENSDARG00000042608,ENSDARG00000074667,ENSDARG00000055837,ENSDARG00000015824,ENSDARG00000015199
Molecular Function	GO:0016788	hydrolase activity, acting on ester bonds	16	410	0.132236	0.22191	ENSDARG00000112451,ENSDARG00000016117,ENSDARG00000087921,ENSDARG00000101900,ENSDARG00000060280,ENSDARG00000096445,ENSDARG00000026499,ENSDARG00000105014,ENSDARG00000023678,ENSDARG00000044628,ENSDARG00000039130,ENSDARG00000094836,ENSDARG00000008849,ENSDARG00000032261,ENSDARG00000016011,ENSDARG00000057699
Molecular Function	GO:0008081	phosphoric diester hydrolase activity	3	64	0.134224	0.224452	ENSDARG00000087921,ENSDARG00000016011,ENSDARG00000060280
Biological Process	GO:0000070	mitotic sister chromatid segregation	1	21	0.135375	0.224452	ENSDARG00000077029
Biological Process	GO:0003333	amino acid transmembrane transport	1	21	0.135375	0.224452	ENSDARG00000089192
Biological Process	GO:0008202	steroid metabolic process	1	21	0.135375	0.224452	ENSDARG00000004051
Biological Process	GO:0009894	regulation of catabolic process	1	21	0.135375	0.224452	ENSDARG00000109769
Biological Process	GO:0031929	TOR signaling	1	21	0.135375	0.224452	ENSDARG00000074667
Biological Process	GO:0034330	cell junction organization	1	21	0.135375	0.224452	ENSDARG00000091834
Cellular Component	GO:0000123	histone acetyltransferase complex	1	21	0.135375	0.224452	ENSDARG00000075284
Cellular Component	GO:0031300	intrinsic component of organelle membrane	1	21	0.135375	0.224452	ENSDARG00000015824
Cellular Component	GO:0031301	integral component of organelle membrane	1	21	0.135375	0.224452	ENSDARG00000015824
Molecular Function	GO:0004722	protein serine/threonine phosphatase activity	1	21	0.135375	0.224452	ENSDARG00000026499
Molecular Function	GO:0019825	oxygen binding	1	21	0.135375	0.224452	ENSDARG00000069735
Biological Process	GO:0043170	macromolecule metabolic process	131	3932	0.136198	0.225591	ENSDARG00000036868,ENSDARG00000004132,ENSDARG00000027658,ENSDARG00000025421,ENSDARG00000009473,ENSDARG00000021547,ENSDARG00000076733,ENSDARG00000074726,ENSDARG00000039517,ENSDARG00000078784,ENSDARG00000003845,ENSDARG00000036816,ENSDARG00000073997,ENSDARG00000070228,ENSDARG00000022399,ENSDARG00000104082,ENSDARG00000102956,ENSDARG00000040041,ENSDARG00000059070,ENSDARG00000056855,ENSDARG00000045692,…
Biological Process	GO:0002252	immune effector process	2	42	0.13842	0.228586	ENSDARG00000069733,ENSDARG00000039517
Biological Process	GO:0010557	positive regulation of macromolecule biosynthetic process	2	42	0.13842	0.228586	ENSDARG00000090903,ENSDARG00000109769
Cellular Component	GO:0005921	gap junction	2	42	0.13842	0.228586	ENSDARG00000069451,ENSDARG00000116895
Biological Process	GO:0034613	cellular protein localization	9	219	0.139508	0.229697	ENSDARG00000079388,ENSDARG00000075706,ENSDARG00000052522,ENSDARG00000045065,ENSDARG00000003381,ENSDARG00000070094,ENSDARG00000003845,ENSDARG00000020960,ENSDARG00000000503
Biological Process	GO:0070727	cellular macromolecule localization	9	219	0.139508	0.229697	ENSDARG00000079388,ENSDARG00000075706,ENSDARG00000052522,ENSDARG00000045065,ENSDARG00000003381,ENSDARG00000070094,ENSDARG00000003845,ENSDARG00000020960,ENSDARG00000000503
Molecular Function	GO:0005089	Rho guanyl-nucleotide exchange factor activity	4	89	0.139468	0.229697	ENSDARG00000078853,ENSDARG00000111585,ENSDARG00000055837,ENSDARG00000091471
Biological Process	GO:0016043	cellular component organization	34	942	0.143288	0.235686	ENSDARG00000059804,ENSDARG00000074521,ENSDARG00000074910,ENSDARG00000104374,ENSDARG00000087238,ENSDARG00000103123,ENSDARG00000003058,ENSDARG00000029019,ENSDARG00000016754,ENSDARG00000068480,ENSDARG00000036008,ENSDARG00000059466,ENSDARG00000091271,ENSDARG00000015824,ENSDARG00000100261,ENSDARG00000034693,ENSDARG00000003146,ENSDARG00000012030,ENSDARG00000001760,ENSDARG00000004037,ENSDARG00000045880,…
Biological Process	GO:0043623	cellular protein complex assembly	5	115	0.143889	0.235969	ENSDARG00000091271,ENSDARG00000053311,ENSDARG00000087238,ENSDARG00000016754,ENSDARG00000036008
Biological Process	GO:0045595	regulation of cell differentiation	2	43	0.145609	0.235969	ENSDARG00000059804,ENSDARG00000016526
Biological Process	GO:0045935	positive regulation of nucleobase-containing compound metabolic process	2	43	0.145609	0.235969	ENSDARG00000090903,ENSDARG00000109769
Cellular Component	GO:0098791	Golgi subcompartment	2	43	0.145609	0.235969	ENSDARG00000042608,ENSDARG00000102483
Biological Process	GO:0006865	amino acid transport	1	22	0.146022	0.235969	ENSDARG00000089192
Biological Process	GO:0031401	positive regulation of protein modification process	1	22	0.146022	0.235969	ENSDARG00000068759
Biological Process	GO:0032011	ARF protein signal transduction	1	22	0.146022	0.235969	ENSDARG00000104820
Biological Process	GO:0032012	regulation of ARF protein signal transduction	1	22	0.146022	0.235969	ENSDARG00000104820
Biological Process	GO:0046434	organophosphate catabolic process	1	22	0.146022	0.235969	ENSDARG00000016011
Biological Process	GO:0046839	phospholipid dephosphorylation	1	22	0.146022	0.235969	ENSDARG00000053878
Biological Process	GO:0072528	pyrimidine-containing compound biosynthetic process	1	22	0.146022	0.235969	ENSDARG00000088390
Biological Process	GO:1903522	regulation of blood circulation	1	22	0.146022	0.235969	ENSDARG00000036912
Biological Process	GO:1903825	organic acid transmembrane transport	1	22	0.146022	0.235969	ENSDARG00000089192
Biological Process	GO:1905039	carboxylic acid transmembrane transport	1	22	0.146022	0.235969	ENSDARG00000089192
Cellular Component	GO:0031248	protein acetyltransferase complex	1	22	0.146022	0.235969	ENSDARG00000075284
Cellular Component	GO:1902493	acetyltransferase complex	1	22	0.146022	0.235969	ENSDARG00000075284
Molecular Function	GO:0005086	ARF guanyl-nucleotide exchange factor activity	1	22	0.146022	0.235969	ENSDARG00000104820
Molecular Function	GO:0015491	cation:cation antiporter activity	1	22	0.146022	0.235969	ENSDARG00000020699
Molecular Function	GO:0005509	calcium ion binding	23	619	0.146321	0.236222	ENSDARG00000017591,ENSDARG00000075209,ENSDARG00000087013,ENSDARG00000075549,ENSDARG00000088255,ENSDARG00000055271,ENSDARG00000079327,ENSDARG00000060298,ENSDARG00000042937,ENSDARG00000015199,ENSDARG00000033411,ENSDARG00000008866,ENSDARG00000079388,ENSDARG00000089519,ENSDARG00000003058,ENSDARG00000063358,ENSDARG00000098791,ENSDARG00000075444,ENSDARG00000052375,ENSDARG00000068923,ENSDARG00000013653,…
Biological Process	GO:0010033	response to organic substance	8	195	0.148512	0.239527	ENSDARG00000079388,ENSDARG00000045955,ENSDARG00000004051,ENSDARG00000090903,ENSDARG00000074667,ENSDARG00000022048,ENSDARG00000079323,ENSDARG00000009473
Biological Process	GO:0008610	lipid biosynthetic process	4	91	0.148995	0.239606	ENSDARG00000004051,ENSDARG00000041040,ENSDARG00000019976,ENSDARG00000017813
Biological Process	GO:0009653	anatomical structure morphogenesis	4	91	0.148995	0.239606	ENSDARG00000024785,ENSDARG00000015824,ENSDARG00000103123,ENSDARG00000093357
Biological Process	GO:0048513	animal organ development	4	91	0.148995	0.239606	ENSDARG00000014357,ENSDARG00000024785,ENSDARG00000091834,ENSDARG00000016526
Biological Process	GO:0048583	regulation of response to stimulus	13	334	0.151313	0.243097	ENSDARG00000078853,ENSDARG00000105277,ENSDARG00000111585,ENSDARG00000091471,ENSDARG00000053311,ENSDARG00000039517,ENSDARG00000104820,ENSDARG00000100287,ENSDARG00000074667,ENSDARG00000022048,ENSDARG00000055837,ENSDARG00000015824,ENSDARG00000024032
Biological Process	GO:0006886	intracellular protein transport	8	196	0.151725	0.243317	ENSDARG00000075706,ENSDARG00000052522,ENSDARG00000045065,ENSDARG00000003381,ENSDARG00000070094,ENSDARG00000003845,ENSDARG00000020960,ENSDARG00000000503
Molecular Function	GO:0004842	ubiquitin-protein transferase activity	5	117	0.152319	0.243317	ENSDARG00000113057,ENSDARG00000015199,ENSDARG00000093131,ENSDARG00000018192,ENSDARG00000007885
Biological Process	GO:0006733	oxidoreduction coenzyme metabolic process	2	44	0.152917	0.243317	ENSDARG00000062594,ENSDARG00000007181
Biological Process	GO:0007160	cell-matrix adhesion	2	44	0.152917	0.243317	ENSDARG00000060766,ENSDARG00000044433
Biological Process	GO:0045892	negative regulation of transcription, DNA-templated	2	44	0.152917	0.243317	ENSDARG00000045692,ENSDARG00000042087
Biological Process	GO:0051253	negative regulation of RNA metabolic process	2	44	0.152917	0.243317	ENSDARG00000045692,ENSDARG00000042087
Biological Process	GO:0080134	regulation of response to stress	2	44	0.152917	0.243317	ENSDARG00000022048,ENSDARG00000024032
Biological Process	GO:1902679	negative regulation of RNA biosynthetic process	2	44	0.152917	0.243317	ENSDARG00000045692,ENSDARG00000042087
Biological Process	GO:1903507	negative regulation of nucleic acid-templated transcription	2	44	0.152917	0.243317	ENSDARG00000045692,ENSDARG00000042087
Molecular Function	GO:0008080	N-acetyltransferase activity	2	44	0.152917	0.243317	ENSDARG00000097421,ENSDARG00000004472
Biological Process	GO:0035023	regulation of Rho protein signal transduction	4	92	0.153859	0.244347	ENSDARG00000078853,ENSDARG00000111585,ENSDARG00000055837,ENSDARG00000091471
Molecular Function	GO:0016874	ligase activity	4	92	0.153859	0.244347	ENSDARG00000059070,ENSDARG00000010487,ENSDARG00000000540,ENSDARG00000033539
Biological Process	GO:0010604	positive regulation of macromolecule metabolic process	3	68	0.156963	0.245514	ENSDARG00000090903,ENSDARG00000068759,ENSDARG00000109769
Biological Process	GO:0046488	phosphatidylinositol metabolic process	3	68	0.156963	0.245514	ENSDARG00000053878,ENSDARG00000041040,ENSDARG00000017813
Biological Process	GO:0006066	alcohol metabolic process	1	23	0.156834	0.245514	ENSDARG00000004051
Biological Process	GO:0010562	positive regulation of phosphorus metabolic process	1	23	0.156834	0.245514	ENSDARG00000068759
Biological Process	GO:0044242	cellular lipid catabolic process	1	23	0.156834	0.245514	ENSDARG00000016011
Biological Process	GO:0045664	regulation of neuron differentiation	1	23	0.156834	0.245514	ENSDARG00000059804
Biological Process	GO:0045937	positive regulation of phosphate metabolic process	1	23	0.156834	0.245514	ENSDARG00000068759
Biological Process	GO:0072527	pyrimidine-containing compound metabolic process	1	23	0.156834	0.245514	ENSDARG00000088390
Cellular Component	GO:0016592	mediator complex	1	23	0.156834	0.245514	ENSDARG00000075340
Molecular Function	GO:0004129	cytochrome-c oxidase activity	1	23	0.156834	0.245514	ENSDARG00000022509
Molecular Function	GO:0005164	tumor necrosis factor receptor binding	1	23	0.156834	0.245514	ENSDARG00000013598
Molecular Function	GO:0008173	RNA methyltransferase activity	1	23	0.156834	0.245514	ENSDARG00000097465
Molecular Function	GO:0016675	oxidoreductase activity, acting on a heme group of donors	1	23	0.156834	0.245514	ENSDARG00000022509
Molecular Function	GO:0016676	oxidoreductase activity, acting on a heme group of donors, oxygen as acceptor	1	23	0.156834	0.245514	ENSDARG00000022509
Molecular Function	GO:0016866	intramolecular transferase activity	1	23	0.156834	0.245514	ENSDARG00000061274
Molecular Function	GO:0032813	tumor necrosis factor receptor superfamily binding	1	23	0.156834	0.245514	ENSDARG00000013598
Molecular Function	GO:0004896	cytokine receptor activity	2	45	0.160339	0.250558	ENSDARG00000045955,ENSDARG00000102583
Biological Process	GO:0046578	regulation of Ras protein signal transduction	5	119	0.160963	0.251297	ENSDARG00000078853,ENSDARG00000111585,ENSDARG00000055837,ENSDARG00000091471,ENSDARG00000104820
Biological Process	GO:0010605	negative regulation of macromolecule metabolic process	4	94	0.163781	0.255215	ENSDARG00000045484,ENSDARG00000100136,ENSDARG00000045692,ENSDARG00000042087
Biological Process	GO:0048584	positive regulation of response to stimulus	4	94	0.163781	0.255215	ENSDARG00000022048,ENSDARG00000024032,ENSDARG00000053311,ENSDARG00000039517
Biological Process	GO:0009056	catabolic process	12	311	0.164511	0.256112	ENSDARG00000100136,ENSDARG00000023591,ENSDARG00000004051,ENSDARG00000062998,ENSDARG00000056414,ENSDARG00000032327,ENSDARG00000109769,ENSDARG00000004132,ENSDARG00000045484,ENSDARG00000069543,ENSDARG00000068755,ENSDARG00000016011
Biological Process	GO:0071310	cellular response to organic substance	7	173	0.1653	0.257099	ENSDARG00000074667,ENSDARG00000022048,ENSDARG00000045955,ENSDARG00000004051,ENSDARG00000090903,ENSDARG00000079323,ENSDARG00000009473
Biological Process	GO:0000819	sister chromatid segregation	1	24	0.16779	0.25951	ENSDARG00000077029
Biological Process	GO:0051650	establishment of vesicle localization	1	24	0.16779	0.25951	ENSDARG00000076371
Molecular Function	GO:0004198	calcium-dependent cysteine-type endopeptidase activity	1	24	0.16779	0.25951	ENSDARG00000010758
Molecular Function	GO:0015002	heme-copper terminal oxidase activity	1	24	0.16779	0.25951	ENSDARG00000022509
Molecular Function	GO:0015298	solute:cation antiporter activity	1	24	0.16779	0.25951	ENSDARG00000020699
Molecular Function	GO:0099516	ion antiporter activity	1	24	0.16779	0.25951	ENSDARG00000020699
Biological Process	GO:0006732	coenzyme metabolic process	3	70	0.168834	0.260883	ENSDARG00000078479,ENSDARG00000062594,ENSDARG00000007181
Molecular Function	GO:0008047	enzyme activator activity	5	121	0.169814	0.262152	ENSDARG00000045484,ENSDARG00000030020,ENSDARG00000100136,ENSDARG00000078671,ENSDARG00000019526
Molecular Function	GO:0046983	protein dimerization activity	8	202	0.171703	0.264822	ENSDARG00000067544,ENSDARG00000062831,ENSDARG00000057527,ENSDARG00000015876,ENSDARG00000054031,ENSDARG00000109820,ENSDARG00000044550,ENSDARG00000063390
Molecular Function	GO:0019787	ubiquitin-like protein transferase activity	5	122	0.174314	0.268599	ENSDARG00000113057,ENSDARG00000015199,ENSDARG00000093131,ENSDARG00000018192,ENSDARG00000007885
Biological Process	GO:0009891	positive regulation of biosynthetic process	2	47	0.175496	0.26917	ENSDARG00000090903,ENSDARG00000109769
Biological Process	GO:0031328	positive regulation of cellular biosynthetic process	2	47	0.175496	0.26917	ENSDARG00000090903,ENSDARG00000109769
Biological Process	GO:0031589	cell-substrate adhesion	2	47	0.175496	0.26917	ENSDARG00000060766,ENSDARG00000044433
Biological Process	GO:0045934	negative regulation of nucleobase-containing compound metabolic process	2	47	0.175496	0.26917	ENSDARG00000045692,ENSDARG00000042087
Biological Process	GO:1901605	alpha-amino acid metabolic process	2	47	0.175496	0.26917	ENSDARG00000000540,ENSDARG00000099579
Biological Process	GO:0051648	vesicle localization	1	25	0.178871	0.272831	ENSDARG00000076371
Cellular Component	GO:0044445	cytosolic part	1	25	0.178871	0.272831	ENSDARG00000069735
Cellular Component	GO:0044454	nuclear chromosome part	1	25	0.178871	0.272831	ENSDARG00000070432
Cellular Component	GO:0099023	tethering complex	1	25	0.178871	0.272831	ENSDARG00000058160
Molecular Function	GO:0001076	transcription factor activity, RNA polymerase II transcription factor binding	1	25	0.178871	0.272831	ENSDARG00000075340
Molecular Function	GO:0001104	RNA polymerase II transcription cofactor activity	1	25	0.178871	0.272831	ENSDARG00000075340
Biological Process	GO:0051173	positive regulation of nitrogen compound metabolic process	3	72	0.18101	0.275841	ENSDARG00000090903,ENSDARG00000068759,ENSDARG00000109769
Molecular Function	GO:0009055	electron carrier activity	2	48	0.18322	0.278696	ENSDARG00000022509,ENSDARG00000105434
Molecular Function	GO:0016298	lipase activity	2	48	0.18322	0.278696	ENSDARG00000087921,ENSDARG00000096445
Biological Process	GO:0007266	Rho protein signal transduction	4	98	0.184357	0.280168	ENSDARG00000078853,ENSDARG00000111585,ENSDARG00000055837,ENSDARG00000091471
Biological Process	GO:0010646	regulation of cell communication	11	291	0.188003	0.285186	ENSDARG00000078853,ENSDARG00000105277,ENSDARG00000111585,ENSDARG00000091471,ENSDARG00000053311,ENSDARG00000104820,ENSDARG00000100287,ENSDARG00000042608,ENSDARG00000074667,ENSDARG00000055837,ENSDARG00000015824
Cellular Component	GO:0044430	cytoskeletal part	11	291	0.188003	0.285186	ENSDARG00000100236,ENSDARG00000075725,ENSDARG00000035944,ENSDARG00000056248,ENSDARG00000003146,ENSDARG00000003058,ENSDARG00000004472,ENSDARG00000007751,ENSDARG00000074521,ENSDARG00000060298,ENSDARG00000058000
Biological Process	GO:0006807	nitrogen compound metabolic process	139	4252	0.188643	0.285891	ENSDARG00000036868,ENSDARG00000033539,ENSDARG00000004132,ENSDARG00000027658,ENSDARG00000025421,ENSDARG00000009473,ENSDARG00000021547,ENSDARG00000076733,ENSDARG00000074726,ENSDARG00000039517,ENSDARG00000078784,ENSDARG00000003845,ENSDARG00000036816,ENSDARG00000073997,ENSDARG00000070228,ENSDARG00000022399,ENSDARG00000104082,ENSDARG00000102956,ENSDARG00000040041,ENSDARG00000059070,ENSDARG00000056855,…
Molecular Function	GO:0004721	phosphoprotein phosphatase activity	6	152	0.188812	0.285891	ENSDARG00000094836,ENSDARG00000039130,ENSDARG00000026499,ENSDARG00000008849,ENSDARG00000057699,ENSDARG00000032261
Biological Process	GO:0009966	regulation of signal transduction	10	263	0.189063	0.28601	ENSDARG00000078853,ENSDARG00000105277,ENSDARG00000111585,ENSDARG00000091471,ENSDARG00000053311,ENSDARG00000104820,ENSDARG00000100287,ENSDARG00000074667,ENSDARG00000055837,ENSDARG00000015824
Biological Process	GO:0032270	positive regulation of cellular protein metabolic process	1	26	0.190059	0.286471	ENSDARG00000068759
Biological Process	GO:0043543	protein acylation	1	26	0.190059	0.286471	ENSDARG00000004472
Biological Process	GO:0050767	regulation of neurogenesis	1	26	0.190059	0.286471	ENSDARG00000059804
Biological Process	GO:0051656	establishment of organelle localization	1	26	0.190059	0.286471	ENSDARG00000076371
Biological Process	GO:0043414	macromolecule methylation	2	49	0.191032	0.287154	ENSDARG00000022399,ENSDARG00000097465
Biological Process	GO:0051049	regulation of transport	2	49	0.191032	0.287154	ENSDARG00000042608,ENSDARG00000022048
Molecular Function	GO:0016410	N-acyltransferase activity	2	49	0.191032	0.287154	ENSDARG00000097421,ENSDARG00000004472
Molecular Function	GO:0005198	structural molecule activity	13	352	0.198477	0.298075	ENSDARG00000036558,ENSDARG00000035944,ENSDARG00000075677,ENSDARG00000056248,ENSDARG00000016010,ENSDARG00000003146,ENSDARG00000101660,ENSDARG00000100844,ENSDARG00000056903,ENSDARG00000007751,ENSDARG00000095901,ENSDARG00000003487,ENSDARG00000009544
Biological Process	GO:0000902	cell morphogenesis	2	50	0.198926	0.29821	ENSDARG00000103123,ENSDARG00000093357
Molecular Function	GO:0016407	acetyltransferase activity	2	50	0.198926	0.29821	ENSDARG00000097421,ENSDARG00000004472
Biological Process	GO:0009892	negative regulation of metabolic process	4	101	0.200376	0.298853	ENSDARG00000045484,ENSDARG00000100136,ENSDARG00000045692,ENSDARG00000042087
Biological Process	GO:0006022	aminoglycan metabolic process	1	27	0.201338	0.298853	ENSDARG00000062998
Biological Process	GO:0019318	hexose metabolic process	1	27	0.201338	0.298853	ENSDARG00000069543
Biological Process	GO:0051247	positive regulation of protein metabolic process	1	27	0.201338	0.298853	ENSDARG00000068759
Biological Process	GO:0140014	mitotic nuclear division	1	27	0.201338	0.298853	ENSDARG00000077029
Cellular Component	GO:0012506	vesicle membrane	1	27	0.201338	0.298853	ENSDARG00000042608
Cellular Component	GO:0030659	cytoplasmic vesicle membrane	1	27	0.201338	0.298853	ENSDARG00000042608
Molecular Function	GO:0003729	mRNA binding	1	27	0.201338	0.298853	ENSDARG00000014366
Molecular Function	GO:0015171	amino acid transmembrane transporter activity	1	27	0.201338	0.298853	ENSDARG00000089192
Molecular Function	GO:0016765	transferase activity, transferring alkyl or aryl (other than methyl) groups	1	27	0.201338	0.298853	ENSDARG00000013009
Molecular Function	GO:0016830	carbon-carbon lyase activity	1	27	0.201338	0.298853	ENSDARG00000088740
Biological Process	GO:1901293	nucleoside phosphate biosynthetic process	4	102	0.205818	0.304949	ENSDARG00000088390,ENSDARG00000033539,ENSDARG00000007181,ENSDARG00000003113
Biological Process	GO:0031325	positive regulation of cellular metabolic process	3	76	0.206181	0.304949	ENSDARG00000090903,ENSDARG00000068759,ENSDARG00000109769
Molecular Function	GO:0016779	nucleotidyltransferase activity	3	76	0.206181	0.304949	ENSDARG00000069543,ENSDARG00000103470,ENSDARG00000032261
Molecular Function	GO:0019842	vitamin binding	3	76	0.206181	0.304949	ENSDARG00000062562,ENSDARG00000032553,ENSDARG00000075209
Biological Process	GO:0019220	regulation of phosphate metabolic process	2	51	0.206897	0.305464	ENSDARG00000044541,ENSDARG00000068759
Biological Process	GO:0051174	regulation of phosphorus metabolic process	2	51	0.206897	0.305464	ENSDARG00000044541,ENSDARG00000068759
Biological Process	GO:0071840	cellular component organization or biogenesis	34	984	0.208817	0.308023	ENSDARG00000059804,ENSDARG00000074521,ENSDARG00000074910,ENSDARG00000104374,ENSDARG00000087238,ENSDARG00000103123,ENSDARG00000003058,ENSDARG00000029019,ENSDARG00000016754,ENSDARG00000068480,ENSDARG00000036008,ENSDARG00000059466,ENSDARG00000091271,ENSDARG00000015824,ENSDARG00000100261,ENSDARG00000034693,ENSDARG00000003146,ENSDARG00000012030,ENSDARG00000001760,ENSDARG00000004037,ENSDARG00000045880,…
Biological Process	GO:0070647	protein modification by small protein conjugation or removal	6	157	0.210336	0.309988	ENSDARG00000011462,ENSDARG00000076733,ENSDARG00000056414,ENSDARG00000032327,ENSDARG00000034693,ENSDARG00000004132
Cellular Component	GO:0005737	cytoplasm	33	955	0.211351	0.310151	ENSDARG00000078962,ENSDARG00000043307,ENSDARG00000075677,ENSDARG00000061719,ENSDARG00000097465,ENSDARG00000007663,ENSDARG00000074910,ENSDARG00000069733,ENSDARG00000025421,ENSDARG00000105277,ENSDARG00000069735,ENSDARG00000013763,ENSDARG00000042608,ENSDARG00000090389,ENSDARG00000044628,ENSDARG00000044541,ENSDARG00000003845,ENSDARG00000111939,ENSDARG00000071403,ENSDARG00000102483,ENSDARG00000003146,…
Biological Process	GO:1902531	regulation of intracellular signal transduction	7	185	0.211458	0.310151	ENSDARG00000078853,ENSDARG00000074667,ENSDARG00000111585,ENSDARG00000055837,ENSDARG00000015824,ENSDARG00000091471,ENSDARG00000104820
Biological Process	GO:0022402	cell cycle process	4	103	0.211309	0.310151	ENSDARG00000100236,ENSDARG00000075725,ENSDARG00000096554,ENSDARG00000077029
Biological Process	GO:0009893	positive regulation of metabolic process	3	77	0.212627	0.310151	ENSDARG00000090903,ENSDARG00000068759,ENSDARG00000109769
Molecular Function	GO:0003712	transcription cofactor activity	3	77	0.212627	0.310151	ENSDARG00000067829,ENSDARG00000040917,ENSDARG00000075340
Biological Process	GO:0009142	nucleoside triphosphate biosynthetic process	1	28	0.212691	0.310151	ENSDARG00000088390
Biological Process	GO:0009145	purine nucleoside triphosphate biosynthetic process	1	28	0.212691	0.310151	ENSDARG00000088390
Biological Process	GO:0009201	ribonucleoside triphosphate biosynthetic process	1	28	0.212691	0.310151	ENSDARG00000088390
Biological Process	GO:0009206	purine ribonucleoside triphosphate biosynthetic process	1	28	0.212691	0.310151	ENSDARG00000088390
Biological Process	GO:0042310	vasoconstriction	1	28	0.212691	0.310151	ENSDARG00000036912
Biological Process	GO:0051960	regulation of nervous system development	1	28	0.212691	0.310151	ENSDARG00000059804
Biological Process	GO:0097756	negative regulation of blood vessel diameter	1	28	0.212691	0.310151	ENSDARG00000036912
Cellular Component	GO:0005923	bicellular tight junction	2	52	0.214939	0.312879	ENSDARG00000100844,ENSDARG00000009544
Cellular Component	GO:0043296	apical junction complex	2	52	0.214939	0.312879	ENSDARG00000100844,ENSDARG00000009544
Biological Process	GO:0018193	peptidyl-amino acid modification	3	78	0.219129	0.318698	ENSDARG00000078077,ENSDARG00000078935,ENSDARG00000004472
Biological Process	GO:0007265	Ras protein signal transduction	5	132	0.221799	0.321143	ENSDARG00000078853,ENSDARG00000111585,ENSDARG00000055837,ENSDARG00000091471,ENSDARG00000104820
Biological Process	GO:0051056	regulation of small GTPase mediated signal transduction	5	132	0.221799	0.321143	ENSDARG00000078853,ENSDARG00000111585,ENSDARG00000055837,ENSDARG00000091471,ENSDARG00000104820
Cellular Component	GO:0005783	endoplasmic reticulum	4	105	0.222428	0.321143	ENSDARG00000078962,ENSDARG00000013763,ENSDARG00000017813,ENSDARG00000005547
Biological Process	GO:0043085	positive regulation of catalytic activity	2	53	0.223046	0.321143	ENSDARG00000045484,ENSDARG00000100136
Biological Process	GO:0045454	cell redox homeostasis	2	53	0.223046	0.321143	ENSDARG00000101291,ENSDARG00000105434
Biological Process	GO:0005996	monosaccharide metabolic process	1	29	0.224103	0.321143	ENSDARG00000069543
Biological Process	GO:0006338	chromatin remodeling	1	29	0.224103	0.321143	ENSDARG00000070432
Biological Process	GO:0007009	plasma membrane organization	1	29	0.224103	0.321143	ENSDARG00000017785
Biological Process	GO:0007346	regulation of mitotic cell cycle	1	29	0.224103	0.321143	ENSDARG00000077029
Biological Process	GO:0051640	organelle localization	1	29	0.224103	0.321143	ENSDARG00000076371
Biological Process	GO:0060284	regulation of cell development	1	29	0.224103	0.321143	ENSDARG00000059804
Biological Process	GO:1901698	response to nitrogen compound	1	29	0.224103	0.321143	ENSDARG00000079388
Cellular Component	GO:0099503	secretory vesicle	1	29	0.224103	0.321143	ENSDARG00000042608
Molecular Function	GO:0003950	NAD+ ADP-ribosyltransferase activity	1	29	0.224103	0.321143	ENSDARG00000087145
Molecular Function	GO:0004114	3',5'-cyclic-nucleotide phosphodiesterase activity	1	29	0.224103	0.321143	ENSDARG00000060280
Molecular Function	GO:0016836	hydro-lyase activity	1	29	0.224103	0.321143	ENSDARG00000045644
Molecular Function	GO:0019205	nucleobase-containing compound kinase activity	1	29	0.224103	0.321143	ENSDARG00000088390
Biological Process	GO:0006366	transcription from RNA polymerase II promoter	6	161	0.228179	0.32642	ENSDARG00000111939,ENSDARG00000031894,ENSDARG00000023903,ENSDARG00000090903,ENSDARG00000079323,ENSDARG00000075340
Biological Process	GO:0006644	phospholipid metabolic process	4	106	0.228053	0.32642	ENSDARG00000053878,ENSDARG00000041040,ENSDARG00000016011,ENSDARG00000017813
Biological Process	GO:1901575	organic substance catabolic process	10	275	0.228632	0.326786	ENSDARG00000100136,ENSDARG00000004051,ENSDARG00000062998,ENSDARG00000056414,ENSDARG00000032327,ENSDARG00000004132,ENSDARG00000045484,ENSDARG00000069543,ENSDARG00000068755,ENSDARG00000016011
Biological Process	GO:0032989	cellular component morphogenesis	2	54	0.231212	0.329905	ENSDARG00000103123,ENSDARG00000093357
Cellular Component	GO:0070160	occluding junction	2	54	0.231212	0.329905	ENSDARG00000100844,ENSDARG00000009544
Biological Process	GO:0044248	cellular catabolic process	9	248	0.235281	0.334667	ENSDARG00000100136,ENSDARG00000023591,ENSDARG00000056414,ENSDARG00000032327,ENSDARG00000109769,ENSDARG00000004132,ENSDARG00000045484,ENSDARG00000068755,ENSDARG00000016011
Biological Process	GO:0006956	complement activation	1	30	0.235559	0.334667	ENSDARG00000039517
Cellular Component	GO:0000228	nuclear chromosome	1	30	0.235559	0.334667	ENSDARG00000070432
Molecular Function	GO:0004112	cyclic-nucleotide phosphodiesterase activity	1	30	0.235559	0.334667	ENSDARG00000060280
Molecular Function	GO:0005507	copper ion binding	1	30	0.235559	0.334667	ENSDARG00000055705
Biological Process	GO:0071704	organic substance metabolic process	152	4721	0.237824	0.337595	ENSDARG00000036868,ENSDARG00000033539,ENSDARG00000004132,ENSDARG00000027658,ENSDARG00000025421,ENSDARG00000009473,ENSDARG00000021547,ENSDARG00000076733,ENSDARG00000074726,ENSDARG00000039517,ENSDARG00000078784,ENSDARG00000003845,ENSDARG00000036816,ENSDARG00000073997,ENSDARG00000070228,ENSDARG00000022399,ENSDARG00000104082,ENSDARG00000102956,ENSDARG00000040041,ENSDARG00000059070,ENSDARG00000087921,…
Molecular Function	GO:0005044	scavenger receptor activity	2	55	0.239431	0.339587	ENSDARG00000096153,ENSDARG00000079393
Molecular Function	GO:0042578	phosphoric ester hydrolase activity	9	250	0.242662	0.343875	ENSDARG00000026499,ENSDARG00000087921,ENSDARG00000094836,ENSDARG00000039130,ENSDARG00000008849,ENSDARG00000016011,ENSDARG00000032261,ENSDARG00000057699,ENSDARG00000060280
Biological Process	GO:0006996	organelle organization	22	637	0.243534	0.344815	ENSDARG00000012030,ENSDARG00000074521,ENSDARG00000004037,ENSDARG00000060298,ENSDARG00000045880,ENSDARG00000104374,ENSDARG00000087238,ENSDARG00000058000,ENSDARG00000075725,ENSDARG00000070432,ENSDARG00000003058,ENSDARG00000029019,ENSDARG00000068480,ENSDARG00000087107,ENSDARG00000059466,ENSDARG00000077029,ENSDARG00000091271,ENSDARG00000015824,ENSDARG00000100261,ENSDARG00000067829,ENSDARG00000037476,…
Biological Process	GO:0001525	angiogenesis	1	31	0.247046	0.347415	ENSDARG00000015824
Biological Process	GO:0010817	regulation of hormone levels	1	31	0.247046	0.347415	ENSDARG00000042608
Biological Process	GO:0048514	blood vessel morphogenesis	1	31	0.247046	0.347415	ENSDARG00000015824
Biological Process	GO:1901615	organic hydroxy compound metabolic process	1	31	0.247046	0.347415	ENSDARG00000004051
Cellular Component	GO:0098800	inner mitochondrial membrane protein complex	1	31	0.247046	0.347415	ENSDARG00000090389
Molecular Function	GO:0003713	transcription coactivator activity	1	31	0.247046	0.347415	ENSDARG00000040917
Molecular Function	GO:0015297	antiporter activity	1	31	0.247046	0.347415	ENSDARG00000020699
Molecular Function	GO:0019887	protein kinase regulator activity	1	31	0.247046	0.347415	ENSDARG00000078671
Biological Process	GO:0044238	primary metabolic process	147	4578	0.254189	0.357157	ENSDARG00000036868,ENSDARG00000033539,ENSDARG00000004132,ENSDARG00000027658,ENSDARG00000025421,ENSDARG00000009473,ENSDARG00000021547,ENSDARG00000076733,ENSDARG00000074726,ENSDARG00000039517,ENSDARG00000078784,ENSDARG00000003845,ENSDARG00000036816,ENSDARG00000073997,ENSDARG00000070228,ENSDARG00000022399,ENSDARG00000104082,ENSDARG00000102956,ENSDARG00000040041,ENSDARG00000059070,ENSDARG00000087921,…
Molecular Function	GO:0038024	cargo receptor activity	2	57	0.25601	0.359411	ENSDARG00000096153,ENSDARG00000079393
Biological Process	GO:0002376	immune system process	9	254	0.257666	0.36143	ENSDARG00000013598,ENSDARG00000070165,ENSDARG00000053311,ENSDARG00000039517,ENSDARG00000016526,ENSDARG00000022048,ENSDARG00000024032,ENSDARG00000069733,ENSDARG00000070668
Biological Process	GO:0007010	cytoskeleton organization	11	313	0.258652	0.361895	ENSDARG00000075725,ENSDARG00000029019,ENSDARG00000003058,ENSDARG00000068480,ENSDARG00000074521,ENSDARG00000059466,ENSDARG00000045880,ENSDARG00000060298,ENSDARG00000100261,ENSDARG00000037476,ENSDARG00000058000
Biological Process	GO:0010639	negative regulation of organelle organization	1	32	0.258551	0.361895	ENSDARG00000077029
Molecular Function	GO:0016835	carbon-oxygen lyase activity	1	32	0.258551	0.361895	ENSDARG00000045644
Molecular Function	GO:0016705	oxidoreductase activity, acting on paired donors, with incorporation or reduction of molecular oxygen	5	140	0.262504	0.366811	ENSDARG00000062562,ENSDARG00000032553,ENSDARG00000004051,ENSDARG00000075209,ENSDARG00000056587
Molecular Function	GO:0004725	protein tyrosine phosphatase activity	4	112	0.262608	0.366811	ENSDARG00000094836,ENSDARG00000039130,ENSDARG00000008849,ENSDARG00000032261
Molecular Function	GO:0043169	cation binding	61	1857	0.264896	0.368764	ENSDARG00000004051,ENSDARG00000002002,ENSDARG00000075209,ENSDARG00000087013,ENSDARG00000044949,ENSDARG00000016526,ENSDARG00000075549,ENSDARG00000088255,ENSDARG00000055271,ENSDARG00000079327,ENSDARG00000020960,ENSDARG00000009473,ENSDARG00000104105,ENSDARG00000018192,ENSDARG00000008866,ENSDARG00000079388,ENSDARG00000074415,ENSDARG00000006192,ENSDARG00000105014,ENSDARG00000069735,ENSDARG00000063358,…
Cellular Component	GO:0043228	non-membrane-bounded organelle	27	799	0.264826	0.368764	ENSDARG00000075677,ENSDARG00000056248,ENSDARG00000003146,ENSDARG00000056903,ENSDARG00000074521,ENSDARG00000060298,ENSDARG00000045880,ENSDARG00000104374,ENSDARG00000087238,ENSDARG00000058000,ENSDARG00000021579,ENSDARG00000094760,ENSDARG00000100236,ENSDARG00000075725,ENSDARG00000035944,ENSDARG00000018738,ENSDARG00000070432,ENSDARG00000003058,ENSDARG00000029019,ENSDARG00000098970,ENSDARG00000068480,…
Cellular Component	GO:0043232	intracellular non-membrane-bounded organelle	27	799	0.264826	0.368764	ENSDARG00000075677,ENSDARG00000056248,ENSDARG00000003146,ENSDARG00000056903,ENSDARG00000074521,ENSDARG00000060298,ENSDARG00000045880,ENSDARG00000104374,ENSDARG00000087238,ENSDARG00000058000,ENSDARG00000021579,ENSDARG00000094760,ENSDARG00000100236,ENSDARG00000075725,ENSDARG00000035944,ENSDARG00000018738,ENSDARG00000070432,ENSDARG00000003058,ENSDARG00000029019,ENSDARG00000098970,ENSDARG00000068480,…
Cellular Component	GO:0044431	Golgi apparatus part	2	58	0.264359	0.368764	ENSDARG00000042608,ENSDARG00000102483
Biological Process	GO:0007005	mitochondrion organization	1	33	0.270063	0.374385	ENSDARG00000067829
Biological Process	GO:0007596	blood coagulation	1	33	0.270063	0.374385	ENSDARG00000059507
Biological Process	GO:0007599	hemostasis	1	33	0.270063	0.374385	ENSDARG00000059507
Biological Process	GO:0009116	nucleoside metabolic process	1	33	0.270063	0.374385	ENSDARG00000088390
Biological Process	GO:0044057	regulation of system process	1	33	0.270063	0.374385	ENSDARG00000036912
Biological Process	GO:0050789	regulation of biological process	122	3795	0.270572	0.374777	ENSDARG00000059804,ENSDARG00000023903,ENSDARG00000017155,ENSDARG00000075805,ENSDARG00000000804,ENSDARG00000097772,ENSDARG00000089458,ENSDARG00000007413,ENSDARG00000027658,ENSDARG00000101831,ENSDARG00000009473,ENSDARG00000060280,ENSDARG00000105277,ENSDARG00000077092,ENSDARG00000100019,ENSDARG00000103123,ENSDARG00000076733,ENSDARG00000010400,ENSDARG00000039517,ENSDARG00000104820,ENSDARG00000036008,…
Molecular Function	GO:0046872	metal ion binding	60	1831	0.272845	0.37684	ENSDARG00000004051,ENSDARG00000002002,ENSDARG00000075209,ENSDARG00000087013,ENSDARG00000044949,ENSDARG00000016526,ENSDARG00000075549,ENSDARG00000088255,ENSDARG00000055271,ENSDARG00000079327,ENSDARG00000020960,ENSDARG00000009473,ENSDARG00000104105,ENSDARG00000018192,ENSDARG00000008866,ENSDARG00000079388,ENSDARG00000074415,ENSDARG00000006192,ENSDARG00000105014,ENSDARG00000069735,ENSDARG00000063358,…
Cellular Component	GO:0012505	endomembrane system	9	258	0.27297	0.37684	ENSDARG00000078962,ENSDARG00000102483,ENSDARG00000016010,ENSDARG00000013763,ENSDARG00000005547,ENSDARG00000042608,ENSDARG00000015824,ENSDARG00000003487,ENSDARG00000017813
Biological Process	GO:0010558	negative regulation of macromolecule biosynthetic process	2	59	0.27274	0.37684	ENSDARG00000045692,ENSDARG00000042087
Biological Process	GO:2000113	negative regulation of cellular macromolecule biosynthetic process	2	59	0.27274	0.37684	ENSDARG00000045692,ENSDARG00000042087
Molecular Function	GO:0005506	iron ion binding	6	171	0.274827	0.379087	ENSDARG00000062562,ENSDARG00000032553,ENSDARG00000004051,ENSDARG00000075209,ENSDARG00000069735,ENSDARG00000056587
Molecular Function	GO:0003779	actin binding	6	172	0.279627	0.385115	ENSDARG00000094760,ENSDARG00000059466,ENSDARG00000032482,ENSDARG00000045880,ENSDARG00000024785,ENSDARG00000076371
Biological Process	GO:0051186	cofactor metabolic process	3	87	0.279662	0.385115	ENSDARG00000078479,ENSDARG00000062594,ENSDARG00000007181
Biological Process	GO:2000026	regulation of multicellular organismal development	2	60	0.281149	0.385184	ENSDARG00000059804,ENSDARG00000016526
Biological Process	GO:0006959	humoral immune response	1	34	0.28157	0.385184	ENSDARG00000039517
Biological Process	GO:0009888	tissue development	1	34	0.28157	0.385184	ENSDARG00000075725
Biological Process	GO:0023061	signal release	1	34	0.28157	0.385184	ENSDARG00000042608
Biological Process	GO:0051129	negative regulation of cellular component organization	1	34	0.28157	0.385184	ENSDARG00000077029
Biological Process	GO:0072376	protein activation cascade	1	34	0.28157	0.385184	ENSDARG00000039517
Biological Process	GO:1901657	glycosyl compound metabolic process	1	34	0.28157	0.385184	ENSDARG00000088390
Molecular Function	GO:0016667	oxidoreductase activity, acting on a sulfur group of donors	1	34	0.28157	0.385184	ENSDARG00000105434
Biological Process	GO:0032268	regulation of cellular protein metabolic process	3	88	0.286559	0.391686	ENSDARG00000078077,ENSDARG00000068759,ENSDARG00000056855
Molecular Function	GO:0005102	receptor binding	15	442	0.288191	0.393592	ENSDARG00000014357,ENSDARG00000013598,ENSDARG00000068263,ENSDARG00000017155,ENSDARG00000053311,ENSDARG00000086665,ENSDARG00000018817,ENSDARG00000102340,ENSDARG00000063032,ENSDARG00000094132,ENSDARG00000040982,ENSDARG00000056624,ENSDARG00000075343,ENSDARG00000067829,ENSDARG00000027472
Molecular Function	GO:0005262	calcium channel activity	2	61	0.289581	0.395165	ENSDARG00000100420,ENSDARG00000062362
Biological Process	GO:0006479	protein methylation	1	35	0.293061	0.398275	ENSDARG00000022399
Biological Process	GO:0008213	protein alkylation	1	35	0.293061	0.398275	ENSDARG00000022399
Biological Process	GO:0050817	coagulation	1	35	0.293061	0.398275	ENSDARG00000059507
Biological Process	GO:0061564	axon development	1	35	0.293061	0.398275	ENSDARG00000003146
Cellular Component	GO:0044433	cytoplasmic vesicle part	1	35	0.293061	0.398275	ENSDARG00000042608
Biological Process	GO:0051726	regulation of cell cycle	3	89	0.293481	0.398519	ENSDARG00000100236,ENSDARG00000096554,ENSDARG00000077029
Biological Process	GO:0071822	protein complex subunit organization	7	205	0.297417	0.403534	ENSDARG00000001760,ENSDARG00000091271,ENSDARG00000074910,ENSDARG00000053311,ENSDARG00000087238,ENSDARG00000016754,ENSDARG00000036008
Biological Process	GO:0051239	regulation of multicellular organismal process	4	119	0.304282	0.409826	ENSDARG00000059804,ENSDARG00000022048,ENSDARG00000036912,ENSDARG00000016526
Biological Process	GO:0006418	tRNA aminoacylation for protein translation	1	36	0.304527	0.409826	ENSDARG00000059070
Biological Process	GO:0006954	inflammatory response	1	36	0.304527	0.409826	ENSDARG00000102583
Cellular Component	GO:0019898	extrinsic component of membrane	1	36	0.304527	0.409826	ENSDARG00000102483
Cellular Component	GO:0098798	mitochondrial protein complex	1	36	0.304527	0.409826	ENSDARG00000090389
Molecular Function	GO:0003678	DNA helicase activity	1	36	0.304527	0.409826	ENSDARG00000040041
Molecular Function	GO:0004879	RNA polymerase II transcription factor activity, ligand-activated sequence-specific DNA binding	1	36	0.304527	0.409826	ENSDARG00000009473
Molecular Function	GO:0005516	calmodulin binding	1	36	0.304527	0.409826	ENSDARG00000074521
Molecular Function	GO:0015464	acetylcholine receptor activity	1	36	0.304527	0.409826	ENSDARG00000037292
Molecular Function	GO:0098531	transcription factor activity, direct ligand regulated sequence-specific DNA binding	1	36	0.304527	0.409826	ENSDARG00000009473
Biological Process	GO:0031327	negative regulation of cellular biosynthetic process	2	63	0.306494	0.411138	ENSDARG00000045692,ENSDARG00000042087
Biological Process	GO:0070848	response to growth factor	2	63	0.306494	0.411138	ENSDARG00000074667,ENSDARG00000079323
Biological Process	GO:0071363	cellular response to growth factor stimulus	2	63	0.306494	0.411138	ENSDARG00000074667,ENSDARG00000079323
Cellular Component	GO:0019866	organelle inner membrane	2	63	0.306494	0.411138	ENSDARG00000090389,ENSDARG00000015824
Biological Process	GO:0051641	cellular localization	11	327	0.307811	0.412572	ENSDARG00000079388,ENSDARG00000075706,ENSDARG00000052522,ENSDARG00000045065,ENSDARG00000003381,ENSDARG00000076371,ENSDARG00000070094,ENSDARG00000032049,ENSDARG00000003845,ENSDARG00000020960,ENSDARG00000000503
Biological Process	GO:0009890	negative regulation of biosynthetic process	2	64	0.314966	0.421821	ENSDARG00000045692,ENSDARG00000042087
Biological Process	GO:0042060	wound healing	1	37	0.315958	0.422808	ENSDARG00000059507
Biological Process	GO:0051649	establishment of localization in cell	10	301	0.323511	0.431869	ENSDARG00000075706,ENSDARG00000052522,ENSDARG00000045065,ENSDARG00000003381,ENSDARG00000076371,ENSDARG00000070094,ENSDARG00000032049,ENSDARG00000003845,ENSDARG00000020960,ENSDARG00000000503
Biological Process	GO:0000278	mitotic cell cycle	2	65	0.323443	0.431869	ENSDARG00000077029,ENSDARG00000018738
Biological Process	GO:0009152	purine ribonucleotide biosynthetic process	2	65	0.323443	0.431869	ENSDARG00000088390,ENSDARG00000033539
Biological Process	GO:0000280	nuclear division	1	38	0.327346	0.432117	ENSDARG00000077029
Biological Process	GO:0043038	amino acid activation	1	38	0.327346	0.432117	ENSDARG00000059070
Biological Process	GO:0043039	tRNA aminoacylation	1	38	0.327346	0.432117	ENSDARG00000059070
Biological Process	GO:0044724	single-organism carbohydrate catabolic process	1	38	0.327346	0.432117	ENSDARG00000069543
Biological Process	GO:0048193	Golgi vesicle transport	1	38	0.327346	0.432117	ENSDARG00000005547
Biological Process	GO:0048646	anatomical structure formation involved in morphogenesis	1	38	0.327346	0.432117	ENSDARG00000015824
Molecular Function	GO:0004620	phospholipase activity	1	38	0.327346	0.432117	ENSDARG00000087921
Molecular Function	GO:0004812	aminoacyl-tRNA ligase activity	1	38	0.327346	0.432117	ENSDARG00000059070
Molecular Function	GO:0016627	oxidoreductase activity, acting on the CH-CH group of donors	1	38	0.327346	0.432117	ENSDARG00000043307
Molecular Function	GO:0016875	ligase activity, forming carbon-oxygen bonds	1	38	0.327346	0.432117	ENSDARG00000059070
Molecular Function	GO:0016876	ligase activity, forming aminoacyl-tRNA and related compounds	1	38	0.327346	0.432117	ENSDARG00000059070
Molecular Function	GO:0019207	kinase regulator activity	1	38	0.327346	0.432117	ENSDARG00000078671
Molecular Function	GO:0046943	carboxylic acid transmembrane transporter activity	1	38	0.327346	0.432117	ENSDARG00000089192
Molecular Function	GO:0052689	carboxylic ester hydrolase activity	1	38	0.327346	0.432117	ENSDARG00000044628
Molecular Function	GO:0016791	phosphatase activity	6	182	0.328625	0.43346	ENSDARG00000094836,ENSDARG00000039130,ENSDARG00000026499,ENSDARG00000008849,ENSDARG00000057699,ENSDARG00000032261
Biological Process	GO:0050794	regulation of cellular process	117	3686	0.328947	0.43354	ENSDARG00000059804,ENSDARG00000023903,ENSDARG00000017155,ENSDARG00000075805,ENSDARG00000000804,ENSDARG00000097772,ENSDARG00000089458,ENSDARG00000007413,ENSDARG00000027658,ENSDARG00000101831,ENSDARG00000009473,ENSDARG00000060280,ENSDARG00000105277,ENSDARG00000077092,ENSDARG00000100019,ENSDARG00000103123,ENSDARG00000076733,ENSDARG00000010400,ENSDARG00000104820,ENSDARG00000036008,ENSDARG00000019717,…
Biological Process	GO:0009987	cellular process	227	7231	0.329422	0.433822	ENSDARG00000059804,ENSDARG00000036868,ENSDARG00000033539,ENSDARG00000004132,ENSDARG00000000804,ENSDARG00000074521,ENSDARG00000069451,ENSDARG00000027658,ENSDARG00000025421,ENSDARG00000009473,ENSDARG00000060280,ENSDARG00000021547,ENSDARG00000105277,ENSDARG00000103123,ENSDARG00000076733,ENSDARG00000074726,ENSDARG00000036008,ENSDARG00000042608,ENSDARG00000078784,ENSDARG00000079129,ENSDARG00000091271,…
Molecular Function	GO:0046914	transition metal ion binding	32	985	0.33128	0.435922	ENSDARG00000004051,ENSDARG00000002002,ENSDARG00000075209,ENSDARG00000016526,ENSDARG00000009473,ENSDARG00000104105,ENSDARG00000018192,ENSDARG00000074415,ENSDARG00000006192,ENSDARG00000105014,ENSDARG00000069735,ENSDARG00000062489,ENSDARG00000055705,ENSDARG00000069723,ENSDARG00000027903,ENSDARG00000103057,ENSDARG00000032553,ENSDARG00000020217,ENSDARG00000077098,ENSDARG00000104082,ENSDARG00000102956,…
Biological Process	GO:0051246	regulation of protein metabolic process	3	95	0.335373	0.440959	ENSDARG00000078077,ENSDARG00000068759,ENSDARG00000056855
Biological Process	GO:0000375	RNA splicing, via transesterification reactions	1	39	0.338682	0.441111	ENSDARG00000014366
Biological Process	GO:0000377	RNA splicing, via transesterification reactions with bulged adenosine as nucleophile	1	39	0.338682	0.441111	ENSDARG00000014366
Biological Process	GO:0000398	mRNA splicing, via spliceosome	1	39	0.338682	0.441111	ENSDARG00000014366
Biological Process	GO:0009611	response to wounding	1	39	0.338682	0.441111	ENSDARG00000059507
Biological Process	GO:0016052	carbohydrate catabolic process	1	39	0.338682	0.441111	ENSDARG00000069543
Biological Process	GO:0019362	pyridine nucleotide metabolic process	1	39	0.338682	0.441111	ENSDARG00000007181
Biological Process	GO:0042325	regulation of phosphorylation	1	39	0.338682	0.441111	ENSDARG00000044541
Biological Process	GO:0046496	nicotinamide nucleotide metabolic process	1	39	0.338682	0.441111	ENSDARG00000007181
Cellular Component	GO:0097458	neuron part	1	39	0.338682	0.441111	ENSDARG00000077687
Molecular Function	GO:0005342	organic acid transmembrane transporter activity	1	39	0.338682	0.441111	ENSDARG00000089192
Molecular Function	GO:0051536	iron-sulfur cluster binding	1	39	0.338682	0.441111	ENSDARG00000078479
Molecular Function	GO:0051540	metal cluster binding	1	39	0.338682	0.441111	ENSDARG00000078479
Cellular Component	GO:0031967	organelle envelope	4	125	0.340735	0.442395	ENSDARG00000090389,ENSDARG00000016010,ENSDARG00000015824,ENSDARG00000003487
Cellular Component	GO:0031975	envelope	4	125	0.340735	0.442395	ENSDARG00000090389,ENSDARG00000016010,ENSDARG00000015824,ENSDARG00000003487
Biological Process	GO:0009260	ribonucleotide biosynthetic process	2	67	0.340394	0.442395	ENSDARG00000088390,ENSDARG00000033539
Biological Process	GO:0046390	ribose phosphate biosynthetic process	2	67	0.340394	0.442395	ENSDARG00000088390,ENSDARG00000033539
Biological Process	GO:0007049	cell cycle	6	185	0.343593	0.445757	ENSDARG00000100236,ENSDARG00000075725,ENSDARG00000096554,ENSDARG00000077029,ENSDARG00000018738,ENSDARG00000090664
Biological Process	GO:0032787	monocarboxylic acid metabolic process	2	68	0.34886	0.452236	ENSDARG00000004051,ENSDARG00000000540
Biological Process	GO:0006165	nucleoside diphosphate phosphorylation	1	40	0.349959	0.452246	ENSDARG00000088390
Biological Process	GO:0045786	negative regulation of cell cycle	1	40	0.349959	0.452246	ENSDARG00000077029
Biological Process	GO:0046939	nucleotide phosphorylation	1	40	0.349959	0.452246	ENSDARG00000088390
Biological Process	GO:0050878	regulation of body fluid levels	1	40	0.349959	0.452246	ENSDARG00000059507
Biological Process	GO:0006629	lipid metabolic process	9	278	0.352919	0.455717	ENSDARG00000096445,ENSDARG00000043307,ENSDARG00000053878,ENSDARG00000004051,ENSDARG00000041040,ENSDARG00000019976,ENSDARG00000087921,ENSDARG00000016011,ENSDARG00000017813
Biological Process	GO:0006164	purine nucleotide biosynthetic process	2	69	0.357315	0.461033	ENSDARG00000088390,ENSDARG00000033539
Biological Process	GO:0009132	nucleoside diphosphate metabolic process	1	41	0.361169	0.46384	ENSDARG00000088390
Biological Process	GO:0009967	positive regulation of signal transduction	1	41	0.361169	0.46384	ENSDARG00000053311
Biological Process	GO:0018205	peptidyl-lysine modification	1	41	0.361169	0.46384	ENSDARG00000004472
Biological Process	GO:0098656	anion transmembrane transport	1	41	0.361169	0.46384	ENSDARG00000089192
Cellular Component	GO:0043235	receptor complex	1	41	0.361169	0.46384	ENSDARG00000022048
Molecular Function	GO:0008514	organic anion transmembrane transporter activity	1	41	0.361169	0.46384	ENSDARG00000089192
Biological Process	GO:0006461	protein complex assembly	6	189	0.363673	0.466333	ENSDARG00000091271,ENSDARG00000074910,ENSDARG00000053311,ENSDARG00000087238,ENSDARG00000016754,ENSDARG00000036008
Biological Process	GO:0070271	protein complex biogenesis	6	189	0.363673	0.466333	ENSDARG00000091271,ENSDARG00000074910,ENSDARG00000053311,ENSDARG00000087238,ENSDARG00000016754,ENSDARG00000036008
Molecular Function	GO:0008238	exopeptidase activity	2	70	0.365754	0.46864	ENSDARG00000012871,ENSDARG00000068461
Cellular Component	GO:0098588	bounding membrane of organelle	3	100	0.37048	0.473963	ENSDARG00000042608,ENSDARG00000102483,ENSDARG00000100420
Molecular Function	GO:0030695	GTPase regulator activity	3	100	0.37048	0.473963	ENSDARG00000030020,ENSDARG00000003845,ENSDARG00000019526
Biological Process	GO:0008033	tRNA processing	1	42	0.372306	0.475565	ENSDARG00000097465
Biological Process	GO:0072524	pyridine-containing compound metabolic process	1	42	0.372306	0.475565	ENSDARG00000007181
Biological Process	GO:0046907	intracellular transport	9	283	0.373505	0.476729	ENSDARG00000075706,ENSDARG00000052522,ENSDARG00000045065,ENSDARG00000003381,ENSDARG00000070094,ENSDARG00000032049,ENSDARG00000003845,ENSDARG00000020960,ENSDARG00000000503
Biological Process	GO:0048878	chemical homeostasis	2	71	0.374175	0.47685	ENSDARG00000020699,ENSDARG00000004051
Biological Process	GO:0072522	purine-containing compound biosynthetic process	2	71	0.374175	0.47685	ENSDARG00000088390,ENSDARG00000033539
Biological Process	GO:0065007	biological regulation	125	3982	0.376316	0.47921	ENSDARG00000059804,ENSDARG00000023903,ENSDARG00000017155,ENSDARG00000075805,ENSDARG00000000804,ENSDARG00000097772,ENSDARG00000089458,ENSDARG00000007413,ENSDARG00000027658,ENSDARG00000101831,ENSDARG00000009473,ENSDARG00000060280,ENSDARG00000105277,ENSDARG00000077092,ENSDARG00000100019,ENSDARG00000103123,ENSDARG00000076733,ENSDARG00000010400,ENSDARG00000039517,ENSDARG00000104820,ENSDARG00000036008,…
Biological Process	GO:0009165	nucleotide biosynthetic process	3	101	0.377495	0.480343	ENSDARG00000088390,ENSDARG00000033539,ENSDARG00000007181
Biological Process	GO:0007601	visual perception	2	72	0.382573	0.484096	ENSDARG00000079129,ENSDARG00000077687
Biological Process	GO:0009126	purine nucleoside monophosphate metabolic process	2	72	0.382573	0.484096	ENSDARG00000033539,ENSDARG00000003113
Biological Process	GO:0009167	purine ribonucleoside monophosphate metabolic process	2	72	0.382573	0.484096	ENSDARG00000033539,ENSDARG00000003113
Biological Process	GO:0003018	vascular process in circulatory system	1	43	0.383365	0.484096	ENSDARG00000036912
Biological Process	GO:0035150	regulation of tube size	1	43	0.383365	0.484096	ENSDARG00000036912
Biological Process	GO:0035296	regulation of tube diameter	1	43	0.383365	0.484096	ENSDARG00000036912
Biological Process	GO:0048285	organelle fission	1	43	0.383365	0.484096	ENSDARG00000077029
Biological Process	GO:0050880	regulation of blood vessel size	1	43	0.383365	0.484096	ENSDARG00000036912
Biological Process	GO:0097746	regulation of blood vessel diameter	1	43	0.383365	0.484096	ENSDARG00000036912
Cellular Component	GO:0044455	mitochondrial membrane part	1	43	0.383365	0.484096	ENSDARG00000090389
Biological Process	GO:0006955	immune response	7	224	0.385142	0.485971	ENSDARG00000022048,ENSDARG00000013598,ENSDARG00000070165,ENSDARG00000024032,ENSDARG00000053311,ENSDARG00000039517,ENSDARG00000070668
Molecular Function	GO:0098772	molecular function regulator	15	474	0.388561	0.489911	ENSDARG00000078853,ENSDARG00000100136,ENSDARG00000071403,ENSDARG00000111585,ENSDARG00000091471,ENSDARG00000104820,ENSDARG00000019526,ENSDARG00000030020,ENSDARG00000045484,ENSDARG00000087921,ENSDARG00000055837,ENSDARG00000116483,ENSDARG00000003845,ENSDARG00000068923,ENSDARG00000078671
Molecular Function	GO:0008168	methyltransferase activity	4	133	0.389738	0.491022	ENSDARG00000053483,ENSDARG00000022399,ENSDARG00000097465,ENSDARG00000036345
Biological Process	GO:0006511	ubiquitin-dependent protein catabolic process	3	103	0.3915	0.491747	ENSDARG00000056414,ENSDARG00000032327,ENSDARG00000004132
Biological Process	GO:0007600	sensory perception	3	103	0.3915	0.491747	ENSDARG00000079129,ENSDARG00000077687,ENSDARG00000024032
Biological Process	GO:0019941	modification-dependent protein catabolic process	3	103	0.3915	0.491747	ENSDARG00000056414,ENSDARG00000032327,ENSDARG00000004132
Biological Process	GO:0043632	modification-dependent macromolecule catabolic process	3	103	0.3915	0.491747	ENSDARG00000056414,ENSDARG00000032327,ENSDARG00000004132
Biological Process	GO:0009968	negative regulation of signal transduction	1	44	0.394338	0.49419	ENSDARG00000074667
Biological Process	GO:0010648	negative regulation of cell communication	1	44	0.394338	0.49419	ENSDARG00000074667
Biological Process	GO:0023057	negative regulation of signaling	1	44	0.394338	0.49419	ENSDARG00000074667
Molecular Function	GO:0005179	hormone activity	3	104	0.398486	0.497762	ENSDARG00000094132,ENSDARG00000086665,ENSDARG00000027472
Molecular Function	GO:0050662	coenzyme binding	3	104	0.398486	0.497762	ENSDARG00000039456,ENSDARG00000035819,ENSDARG00000068064
Biological Process	GO:0033993	response to lipid	2	74	0.39929	0.497762	ENSDARG00000022048,ENSDARG00000009473
Biological Process	GO:0050953	sensory perception of light stimulus	2	74	0.39929	0.497762	ENSDARG00000079129,ENSDARG00000077687
Biological Process	GO:0071396	cellular response to lipid	2	74	0.39929	0.497762	ENSDARG00000022048,ENSDARG00000009473
Molecular Function	GO:0005125	cytokine activity	2	74	0.39929	0.497762	ENSDARG00000068263,ENSDARG00000075343
Molecular Function	GO:0016853	isomerase activity	2	74	0.39929	0.497762	ENSDARG00000061274,ENSDARG00000019976
Biological Process	GO:0010647	positive regulation of cell communication	1	45	0.405222	0.50402	ENSDARG00000053311
Biological Process	GO:0023056	positive regulation of signaling	1	45	0.405222	0.50402	ENSDARG00000053311
Biological Process	GO:0031399	regulation of protein modification process	1	45	0.405222	0.50402	ENSDARG00000068759
Biological Process	GO:0016055	Wnt signaling pathway	2	75	0.407603	0.505842	ENSDARG00000031894,ENSDARG00000017155
Biological Process	GO:0198738	cell-cell signaling by wnt	2	75	0.407603	0.505842	ENSDARG00000031894,ENSDARG00000017155
Biological Process	GO:1905114	cell surface receptor signaling pathway involved in cell-cell signaling	2	75	0.407603	0.505842	ENSDARG00000031894,ENSDARG00000017155
Biological Process	GO:0009161	ribonucleoside monophosphate metabolic process	2	76	0.41588	0.513204	ENSDARG00000033539,ENSDARG00000003113
Biological Process	GO:0032879	regulation of localization	2	76	0.41588	0.513204	ENSDARG00000042608,ENSDARG00000022048
Cellular Component	GO:0005794	Golgi apparatus	2	76	0.41588	0.513204	ENSDARG00000042608,ENSDARG00000102483
Cellular Component	GO:0098805	whole membrane	2	76	0.41588	0.513204	ENSDARG00000042608,ENSDARG00000100420
Molecular Function	GO:0015078	hydrogen ion transmembrane transporter activity	2	76	0.41588	0.513204	ENSDARG00000020699,ENSDARG00000022509
Biological Process	GO:0006897	endocytosis	1	46	0.416011	0.513204	ENSDARG00000020798
Biological Process	GO:0009451	RNA modification	1	46	0.416011	0.513204	ENSDARG00000097465
Biological Process	GO:1903047	mitotic cell cycle process	1	46	0.416011	0.513204	ENSDARG00000077029
Biological Process	GO:0019725	cellular homeostasis	3	107	0.419355	0.516561	ENSDARG00000101291,ENSDARG00000004051,ENSDARG00000105434
Biological Process	GO:0050877	neurological system process	3	107	0.419355	0.516561	ENSDARG00000079129,ENSDARG00000077687,ENSDARG00000024032
Biological Process	GO:0035556	intracellular signal transduction	17	548	0.422636	0.520215	ENSDARG00000111585,ENSDARG00000077687,ENSDARG00000091471,ENSDARG00000078997,ENSDARG00000089458,ENSDARG00000087921,ENSDARG00000074667,ENSDARG00000055837,ENSDARG00000116483,ENSDARG00000068208,ENSDARG00000078853,ENSDARG00000021869,ENSDARG00000103123,ENSDARG00000104820,ENSDARG00000015824,ENSDARG00000003845,ENSDARG00000093357
Biological Process	GO:0009755	hormone-mediated signaling pathway	2	77	0.42412	0.521655	ENSDARG00000045955,ENSDARG00000009473
Cellular Component	GO:0031090	organelle membrane	5	170	0.425522	0.522991	ENSDARG00000042608,ENSDARG00000102483,ENSDARG00000090389,ENSDARG00000015824,ENSDARG00000100420
Biological Process	GO:0050790	regulation of catalytic activity	3	108	0.426275	0.523142	ENSDARG00000045484,ENSDARG00000100136,ENSDARG00000071403
Molecular Function	GO:0060589	nucleoside-triphosphatase regulator activity	3	108	0.426275	0.523142	ENSDARG00000030020,ENSDARG00000003845,ENSDARG00000019526
Biological Process	GO:0030258	lipid modification	1	47	0.4267	0.523276	ENSDARG00000053878
Biological Process	GO:0009123	nucleoside monophosphate metabolic process	2	78	0.43232	0.529776	ENSDARG00000033539,ENSDARG00000003113
Biological Process	GO:0034622	cellular macromolecular complex assembly	6	203	0.434272	0.531775	ENSDARG00000091271,ENSDARG00000053311,ENSDARG00000014366,ENSDARG00000087238,ENSDARG00000016754,ENSDARG00000036008
Biological Process	GO:0019637	organophosphate metabolic process	9	298	0.435727	0.533163	ENSDARG00000078479,ENSDARG00000053878,ENSDARG00000033539,ENSDARG00000003113,ENSDARG00000041040,ENSDARG00000088390,ENSDARG00000007181,ENSDARG00000016011,ENSDARG00000017813
Biological Process	GO:0015849	organic acid transport	1	48	0.437287	0.534282	ENSDARG00000089192
Biological Process	GO:0046942	carboxylic acid transport	1	48	0.437287	0.534282	ENSDARG00000089192
Molecular Function	GO:0016741	transferase activity, transferring one-carbon groups	4	141	0.438486	0.534959	ENSDARG00000053483,ENSDARG00000022399,ENSDARG00000097465,ENSDARG00000036345
Molecular Function	GO:0032403	protein complex binding	4	141	0.438486	0.534959	ENSDARG00000094760,ENSDARG00000024785,ENSDARG00000076371,ENSDARG00000063032
Biological Process	GO:0044712	single-organism catabolic process	3	110	0.440051	0.536474	ENSDARG00000069543,ENSDARG00000004051,ENSDARG00000016011
Biological Process	GO:0065004	protein-DNA complex assembly	2	79	0.440477	0.536598	ENSDARG00000091271,ENSDARG00000087238
Biological Process	GO:0034660	ncRNA metabolic process	3	111	0.446903	0.544028	ENSDARG00000059070,ENSDARG00000097465,ENSDARG00000067673
Biological Process	GO:0055082	cellular chemical homeostasis	1	49	0.447765	0.544278	ENSDARG00000004051
Molecular Function	GO:0005319	lipid transporter activity	1	49	0.447765	0.544278	ENSDARG00000054218
Biological Process	GO:0050793	regulation of developmental process	2	80	0.448588	0.54448	ENSDARG00000059804,ENSDARG00000016526
Molecular Function	GO:0015085	calcium ion transmembrane transporter activity	2	80	0.448588	0.54448	ENSDARG00000100420,ENSDARG00000062362
Biological Process	GO:0006520	cellular amino acid metabolic process	3	112	0.453729	0.550316	ENSDARG00000059070,ENSDARG00000000540,ENSDARG00000099579
Biological Process	GO:0006399	tRNA metabolic process	2	81	0.456652	0.553052	ENSDARG00000059070,ENSDARG00000097465
Biological Process	GO:0071824	protein-DNA complex subunit organization	2	81	0.456652	0.553052	ENSDARG00000091271,ENSDARG00000087238
Biological Process	GO:0050801	ion homeostasis	1	50	0.458134	0.553231	ENSDARG00000020699
Biological Process	GO:0055080	cation homeostasis	1	50	0.458134	0.553231	ENSDARG00000020699
Biological Process	GO:0098771	inorganic ion homeostasis	1	50	0.458134	0.553231	ENSDARG00000020699
Molecular Function	GO:0008757	S-adenosylmethionine-dependent methyltransferase activity	1	50	0.458134	0.553231	ENSDARG00000097465
Biological Process	GO:0042221	response to chemical	8	272	0.460355	0.555509	ENSDARG00000079388,ENSDARG00000045955,ENSDARG00000004051,ENSDARG00000090903,ENSDARG00000074667,ENSDARG00000022048,ENSDARG00000079323,ENSDARG00000009473
Cellular Component	GO:0005694	chromosome	7	241	0.464603	0.560227	ENSDARG00000018738,ENSDARG00000091271,ENSDARG00000070432,ENSDARG00000104374,ENSDARG00000098970,ENSDARG00000087238,ENSDARG00000021579
Biological Process	GO:0051130	positive regulation of cellular component organization	1	51	0.468388	0.564381	ENSDARG00000059804
Biological Process	GO:0044255	cellular lipid metabolic process	5	178	0.469071	0.564793	ENSDARG00000053878,ENSDARG00000041040,ENSDARG00000016011,ENSDARG00000019976,ENSDARG00000017813
Biological Process	GO:0044257	cellular protein catabolic process	3	115	0.474033	0.56994	ENSDARG00000056414,ENSDARG00000032327,ENSDARG00000004132
Biological Process	GO:0051603	proteolysis involved in cellular protein catabolic process	3	115	0.474033	0.56994	ENSDARG00000056414,ENSDARG00000032327,ENSDARG00000004132
Biological Process	GO:0044802	single-organism membrane organization	1	52	0.478526	0.574509	ENSDARG00000017785
Molecular Function	GO:0000981	RNA polymerase II transcription factor activity, sequence-specific DNA binding	1	52	0.478526	0.574509	ENSDARG00000009473
Biological Process	GO:0051172	negative regulation of nitrogen compound metabolic process	2	84	0.480533	0.5765	ENSDARG00000045692,ENSDARG00000042087
Biological Process	GO:0007264	small GTPase mediated signal transduction	8	277	0.482077	0.577935	ENSDARG00000078853,ENSDARG00000111585,ENSDARG00000091471,ENSDARG00000104820,ENSDARG00000087921,ENSDARG00000055837,ENSDARG00000003845,ENSDARG00000116483
Biological Process	GO:0009725	response to hormone	2	85	0.488384	0.58465	ENSDARG00000045955,ENSDARG00000009473
Biological Process	GO:0032870	cellular response to hormone stimulus	2	85	0.488384	0.58465	ENSDARG00000045955,ENSDARG00000009473
Biological Process	GO:0022607	cellular component assembly	11	376	0.490508	0.586769	ENSDARG00000075725,ENSDARG00000053311,ENSDARG00000012030,ENSDARG00000016754,ENSDARG00000087107,ENSDARG00000036008,ENSDARG00000091271,ENSDARG00000091834,ENSDARG00000014366,ENSDARG00000074910,ENSDARG00000087238
Molecular Function	GO:0008270	zinc ion binding	23	765	0.491604	0.587656	ENSDARG00000103057,ENSDARG00000077098,ENSDARG00000020217,ENSDARG00000104082,ENSDARG00000002002,ENSDARG00000102956,ENSDARG00000016526,ENSDARG00000003984,ENSDARG00000069543,ENSDARG00000075014,ENSDARG00000009473,ENSDARG00000104105,ENSDARG00000045644,ENSDARG00000018192,ENSDARG00000074415,ENSDARG00000006192,ENSDARG00000062998,ENSDARG00000062489,ENSDARG00000103511,ENSDARG00000089461,ENSDARG00000069723,…
Molecular Function	GO:0016747	transferase activity, transferring acyl groups other than amino-acyl groups	2	86	0.496176	0.592695	ENSDARG00000097421,ENSDARG00000004472
Biological Process	GO:0007178	transmembrane receptor protein serine/threonine kinase signaling pathway	1	54	0.498443	0.593691	ENSDARG00000079323
Biological Process	GO:0016569	covalent chromatin modification	1	54	0.498443	0.593691	ENSDARG00000034693
Biological Process	GO:0016570	histone modification	1	54	0.498443	0.593691	ENSDARG00000034693
Biological Process	GO:0061024	membrane organization	1	54	0.498443	0.593691	ENSDARG00000017785
Biological Process	GO:0031324	negative regulation of cellular metabolic process	2	87	0.503909	0.599771	ENSDARG00000045692,ENSDARG00000042087
Molecular Function	GO:0016810	hydrolase activity, acting on carbon-nitrogen (but not peptide) bonds	1	55	0.508217	0.604464	ENSDARG00000062998
Biological Process	GO:0042592	homeostatic process	4	153	0.509669	0.605757	ENSDARG00000020699,ENSDARG00000101291,ENSDARG00000004051,ENSDARG00000105434
Molecular Function	GO:0005096	GTPase activator activity	2	88	0.51158	0.607158	ENSDARG00000030020,ENSDARG00000019526
Molecular Function	GO:0072509	divalent inorganic cation transmembrane transporter activity	2	88	0.51158	0.607158	ENSDARG00000100420,ENSDARG00000062362
Biological Process	GO:0008152	metabolic process	166	5423	0.513211	0.608658	ENSDARG00000036868,ENSDARG00000033539,ENSDARG00000004132,ENSDARG00000027658,ENSDARG00000022730,ENSDARG00000025421,ENSDARG00000009473,ENSDARG00000021547,ENSDARG00000076733,ENSDARG00000074726,ENSDARG00000039517,ENSDARG00000078784,ENSDARG00000003845,ENSDARG00000036816,ENSDARG00000073997,ENSDARG00000070228,ENSDARG00000022399,ENSDARG00000104082,ENSDARG00000075754,ENSDARG00000102956,ENSDARG00000040041,…
Biological Process	GO:0009605	response to external stimulus	3	121	0.513735	0.608844	ENSDARG00000022048,ENSDARG00000024032,ENSDARG00000069733
Biological Process	GO:0022613	ribonucleoprotein complex biogenesis	1	56	0.517865	0.612863	ENSDARG00000014366
Molecular Function	GO:0004497	monooxygenase activity	1	56	0.517865	0.612863	ENSDARG00000004051
Biological Process	GO:0098609	cell-cell adhesion	4	156	0.526912	0.620588	ENSDARG00000075549,ENSDARG00000098791,ENSDARG00000017591,ENSDARG00000016526
Biological Process	GO:0007156	homophilic cell adhesion via plasma membrane adhesion molecules	3	123	0.526663	0.620588	ENSDARG00000075549,ENSDARG00000098791,ENSDARG00000017591
Biological Process	GO:0007018	microtubule-based movement	2	90	0.526732	0.620588	ENSDARG00000053240,ENSDARG00000087107
Biological Process	GO:0003013	circulatory system process	1	57	0.527388	0.620588	ENSDARG00000036912
Biological Process	GO:0008015	blood circulation	1	57	0.527388	0.620588	ENSDARG00000036912
Biological Process	GO:0008380	RNA splicing	1	57	0.527388	0.620588	ENSDARG00000014366
Molecular Function	GO:0005057	signal transducer activity, downstream of receptor	1	57	0.527388	0.620588	ENSDARG00000089858
Molecular Function	GO:0016763	transferase activity, transferring pentosyl groups	1	57	0.527388	0.620588	ENSDARG00000087145
Cellular Component	GO:0043234	protein complex	24	813	0.53158	0.625078	ENSDARG00000078479,ENSDARG00000116895,ENSDARG00000061719,ENSDARG00000016010,ENSDARG00000079457,ENSDARG00000075805,ENSDARG00000040041,ENSDARG00000069451,ENSDARG00000068640,ENSDARG00000102375,ENSDARG00000087238,ENSDARG00000003487,ENSDARG00000021579,ENSDARG00000075340,ENSDARG00000070432,ENSDARG00000069735,ENSDARG00000039517,ENSDARG00000007885,ENSDARG00000090389,ENSDARG00000075732,ENSDARG00000091271,…
Cellular Component	GO:0044427	chromosomal part	6	223	0.532635	0.625874	ENSDARG00000018738,ENSDARG00000091271,ENSDARG00000070432,ENSDARG00000098970,ENSDARG00000087238,ENSDARG00000021579
Biological Process	GO:0030163	protein catabolic process	3	124	0.533064	0.625935	ENSDARG00000056414,ENSDARG00000032327,ENSDARG00000004132
Biological Process	GO:0006457	protein folding	1	58	0.536781	0.628964	ENSDARG00000016754
Biological Process	GO:0040007	growth	1	58	0.536781	0.628964	ENSDARG00000035435
Cellular Component	GO:0005743	mitochondrial inner membrane	1	58	0.536781	0.628964	ENSDARG00000090389
Biological Process	GO:0007166	cell surface receptor signaling pathway	11	389	0.538254	0.630244	ENSDARG00000045955,ENSDARG00000017155,ENSDARG00000053311,ENSDARG00000114465,ENSDARG00000097772,ENSDARG00000074667,ENSDARG00000022048,ENSDARG00000031894,ENSDARG00000079323,ENSDARG00000015199,ENSDARG00000013653
Biological Process	GO:0098742	cell-cell adhesion via plasma-membrane adhesion molecules	3	126	0.545736	0.638466	ENSDARG00000075549,ENSDARG00000098791,ENSDARG00000017591
Biological Process	GO:0051260	protein homooligomerization	1	59	0.546046	0.638466	ENSDARG00000074910
Biological Process	GO:0051276	chromosome organization	6	226	0.546849	0.638954	ENSDARG00000077029,ENSDARG00000091271,ENSDARG00000070432,ENSDARG00000104374,ENSDARG00000087238,ENSDARG00000034693
Molecular Function	GO:0044877	macromolecular complex binding	4	160	0.549478	0.641574	ENSDARG00000094760,ENSDARG00000024785,ENSDARG00000076371,ENSDARG00000063032
Molecular Function	GO:0070011	peptidase activity, acting on L-amino acid peptides	17	592	0.555561	0.648219	ENSDARG00000011462,ENSDARG00000079393,ENSDARG00000102956,ENSDARG00000032327,ENSDARG00000004132,ENSDARG00000053323,ENSDARG00000006477,ENSDARG00000102923,ENSDARG00000052905,ENSDARG00000012871,ENSDARG00000008165,ENSDARG00000056414,ENSDARG00000070272,ENSDARG00000068461,ENSDARG00000010758,ENSDARG00000027903,ENSDARG00000034693
Biological Process	GO:0043933	macromolecular complex subunit organization	8	296	0.56227	0.655586	ENSDARG00000053311,ENSDARG00000016754,ENSDARG00000036008,ENSDARG00000001760,ENSDARG00000091271,ENSDARG00000014366,ENSDARG00000074910,ENSDARG00000087238
Biological Process	GO:0048585	negative regulation of response to stimulus	1	61	0.564184	0.657355	ENSDARG00000074667
Biological Process	GO:0044281	small molecule metabolic process	13	464	0.568869	0.662349	ENSDARG00000062594,ENSDARG00000005236,ENSDARG00000004051,ENSDARG00000000540,ENSDARG00000033539,ENSDARG00000003113,ENSDARG00000088390,ENSDARG00000059070,ENSDARG00000088740,ENSDARG00000069543,ENSDARG00000007181,ENSDARG00000099579,ENSDARG00000045644
Molecular Function	GO:0020037	heme binding	3	130	0.570532	0.663354	ENSDARG00000004051,ENSDARG00000069735,ENSDARG00000056587
Molecular Function	GO:0022843	voltage-gated cation channel activity	3	130	0.570532	0.663354	ENSDARG00000068257,ENSDARG00000100420,ENSDARG00000062362
Biological Process	GO:0006753	nucleoside phosphate metabolic process	4	166	0.582321	0.676586	ENSDARG00000088390,ENSDARG00000033539,ENSDARG00000007181,ENSDARG00000003113
Molecular Function	GO:0046906	tetrapyrrole binding	3	133	0.588626	0.683432	ENSDARG00000004051,ENSDARG00000069735,ENSDARG00000056587
Cellular Component	GO:1902495	transmembrane transporter complex	2	99	0.591521	0.686313	ENSDARG00000013144,ENSDARG00000053262
Cellular Component	GO:0005576	extracellular region	15	538	0.59219	0.686609	ENSDARG00000036558,ENSDARG00000032199,ENSDARG00000017155,ENSDARG00000054619,ENSDARG00000102956,ENSDARG00000088255,ENSDARG00000001760,ENSDARG00000095901,ENSDARG00000094132,ENSDARG00000040982,ENSDARG00000024032,ENSDARG00000036912,ENSDARG00000068923,ENSDARG00000016771,ENSDARG00000027472
Biological Process	GO:0043604	amide biosynthetic process	6	236	0.59283	0.686871	ENSDARG00000059070,ENSDARG00000056903,ENSDARG00000078077,ENSDARG00000075677,ENSDARG00000000540,ENSDARG00000056855
Cellular Component	GO:1990351	transporter complex	2	100	0.598357	0.69279	ENSDARG00000013144,ENSDARG00000053262
Biological Process	GO:0006813	potassium ion transport	3	137	0.612043	0.707648	ENSDARG00000013144,ENSDARG00000001712,ENSDARG00000053262
Molecular Function	GO:0016798	hydrolase activity, acting on glycosyl bonds	2	102	0.611803	0.707648	ENSDARG00000061044,ENSDARG00000042527
Molecular Function	GO:0008233	peptidase activity	17	613	0.615557	0.711215	ENSDARG00000011462,ENSDARG00000079393,ENSDARG00000102956,ENSDARG00000032327,ENSDARG00000004132,ENSDARG00000053323,ENSDARG00000006477,ENSDARG00000102923,ENSDARG00000052905,ENSDARG00000012871,ENSDARG00000008165,ENSDARG00000056414,ENSDARG00000070272,ENSDARG00000068461,ENSDARG00000010758,ENSDARG00000027903,ENSDARG00000034693
Biological Process	GO:1902589	single-organism organelle organization	7	276	0.618288	0.713873	ENSDARG00000059466,ENSDARG00000077029,ENSDARG00000045880,ENSDARG00000029019,ENSDARG00000012030,ENSDARG00000037476,ENSDARG00000087107
Molecular Function	GO:0008237	metallopeptidase activity	4	173	0.618955	0.714145	ENSDARG00000012871,ENSDARG00000068461,ENSDARG00000102956,ENSDARG00000027903
Biological Process	GO:0065003	macromolecular complex assembly	7	277	0.622339	0.717402	ENSDARG00000091271,ENSDARG00000074910,ENSDARG00000053311,ENSDARG00000014366,ENSDARG00000087238,ENSDARG00000016754,ENSDARG00000036008
Molecular Function	GO:0016746	transferase activity, transferring acyl groups	3	139	0.623438	0.717402	ENSDARG00000097421,ENSDARG00000005236,ENSDARG00000004472
Biological Process	GO:0051259	protein oligomerization	1	68	0.623508	0.717402	ENSDARG00000074910
Molecular Function	GO:0099094	ligand-gated cation channel activity	1	68	0.623508	0.717402	ENSDARG00000100420
Biological Process	GO:1901565	organonitrogen compound catabolic process	4	174	0.624031	0.717505	ENSDARG00000062998,ENSDARG00000056414,ENSDARG00000032327,ENSDARG00000004132
Biological Process	GO:0034470	ncRNA processing	1	69	0.631454	0.725537	ENSDARG00000097465
Biological Process	GO:0044763	single-organism cellular process	61	2083	0.632554	0.726298	ENSDARG00000059804,ENSDARG00000062594,ENSDARG00000062831,ENSDARG00000017155,ENSDARG00000004051,ENSDARG00000033539,ENSDARG00000003113,ENSDARG00000016526,ENSDARG00000000804,ENSDARG00000088390,ENSDARG00000099579,ENSDARG00000100236,ENSDARG00000057907,ENSDARG00000005236,ENSDARG00000018738,ENSDARG00000053878,ENSDARG00000000540,ENSDARG00000103123,ENSDARG00000076733,ENSDARG00000029019,ENSDARG00000105434,…
Cellular Component	GO:0098797	plasma membrane protein complex	3	141	0.63462	0.728167	ENSDARG00000069451,ENSDARG00000116895,ENSDARG00000039517
Molecular Function	GO:0016829	lyase activity	2	106	0.637779	0.731284	ENSDARG00000088740,ENSDARG00000045644
Biological Process	GO:0009719	response to endogenous stimulus	3	142	0.64013	0.731956	ENSDARG00000045955,ENSDARG00000079323,ENSDARG00000009473
Biological Process	GO:0071495	cellular response to endogenous stimulus	3	142	0.64013	0.731956	ENSDARG00000045955,ENSDARG00000079323,ENSDARG00000009473
Molecular Function	GO:0003707	steroid hormone receptor activity	1	70	0.639269	0.731956	ENSDARG00000009473
Molecular Function	GO:0035091	phosphatidylinositol binding	1	70	0.639269	0.731956	ENSDARG00000052522
Biological Process	GO:0044085	cellular component biogenesis	11	419	0.64163	0.733166	ENSDARG00000075725,ENSDARG00000053311,ENSDARG00000012030,ENSDARG00000016754,ENSDARG00000087107,ENSDARG00000036008,ENSDARG00000091271,ENSDARG00000091834,ENSDARG00000014366,ENSDARG00000074910,ENSDARG00000087238
Molecular Function	GO:0030234	enzyme regulator activity	8	317	0.644259	0.735662	ENSDARG00000100136,ENSDARG00000071403,ENSDARG00000019526,ENSDARG00000030020,ENSDARG00000045484,ENSDARG00000003845,ENSDARG00000068923,ENSDARG00000078671
Biological Process	GO:0043401	steroid hormone mediated signaling pathway	1	71	0.646952	0.737215	ENSDARG00000009473
Biological Process	GO:0048545	response to steroid hormone	1	71	0.646952	0.737215	ENSDARG00000009473
Biological Process	GO:0071383	cellular response to steroid hormone stimulus	1	71	0.646952	0.737215	ENSDARG00000009473
Molecular Function	GO:0008227	G-protein coupled amine receptor activity	1	72	0.654506	0.74531	ENSDARG00000037292
Biological Process	GO:0048519	negative regulation of biological process	6	251	0.657077	0.747724	ENSDARG00000045484,ENSDARG00000100136,ENSDARG00000074667,ENSDARG00000045692,ENSDARG00000077029,ENSDARG00000042087
Biological Process	GO:0071407	cellular response to organic cyclic compound	1	73	0.66193	0.751184	ENSDARG00000009473
Cellular Component	GO:0031410	cytoplasmic vesicle	1	73	0.66193	0.751184	ENSDARG00000042608
Cellular Component	GO:0031982	vesicle	1	73	0.66193	0.751184	ENSDARG00000042608
Cellular Component	GO:0097708	intracellular vesicle	1	73	0.66193	0.751184	ENSDARG00000042608
Biological Process	GO:0030036	actin cytoskeleton organization	4	182	0.66315	0.752054	ENSDARG00000059466,ENSDARG00000045880,ENSDARG00000029019,ENSDARG00000037476
Biological Process	GO:0030029	actin filament-based process	4	183	0.66785	0.756866	ENSDARG00000059466,ENSDARG00000045880,ENSDARG00000029019,ENSDARG00000037476
Molecular Function	GO:0005488	binding	322	10637	0.670318	0.759144	ENSDARG00000036868,ENSDARG00000029724,ENSDARG00000074521,ENSDARG00000079327,ENSDARG00000045483,ENSDARG00000027658,ENSDARG00000020960,ENSDARG00000025421,ENSDARG00000016651,ENSDARG00000099678,ENSDARG00000074415,ENSDARG00000021547,ENSDARG00000102587,ENSDARG00000041376,ENSDARG00000076733,ENSDARG00000098970,ENSDARG00000015224,ENSDARG00000111388,ENSDARG00000039517,ENSDARG00000042608,ENSDARG00000055705,…
Biological Process	GO:0003008	system process	4	184	0.672507	0.761103	ENSDARG00000079129,ENSDARG00000077687,ENSDARG00000036912,ENSDARG00000024032
Biological Process	GO:0019752	carboxylic acid metabolic process	5	220	0.674405	0.762731	ENSDARG00000059070,ENSDARG00000005236,ENSDARG00000004051,ENSDARG00000000540,ENSDARG00000099579
Biological Process	GO:0009144	purine nucleoside triphosphate metabolic process	1	76	0.683435	0.771365	ENSDARG00000088390
Biological Process	GO:0009199	ribonucleoside triphosphate metabolic process	1	76	0.683435	0.771365	ENSDARG00000088390
Biological Process	GO:0009205	purine ribonucleoside triphosphate metabolic process	1	76	0.683435	0.771365	ENSDARG00000088390
Cellular Component	GO:0032991	macromolecular complex	39	1384	0.686537	0.774339	ENSDARG00000116895,ENSDARG00000075677,ENSDARG00000061719,ENSDARG00000016010,ENSDARG00000097465,ENSDARG00000075805,ENSDARG00000069451,ENSDARG00000068640,ENSDARG00000068755,ENSDARG00000102375,ENSDARG00000087238,ENSDARG00000003487,ENSDARG00000075340,ENSDARG00000075284,ENSDARG00000076733,ENSDARG00000069735,ENSDARG00000098970,ENSDARG00000039517,ENSDARG00000090389,ENSDARG00000091271,ENSDARG00000067673,…
Molecular Function	GO:0015081	sodium ion transmembrane transporter activity	1	77	0.69035	0.77811	ENSDARG00000020699
Biological Process	GO:0009150	purine ribonucleotide metabolic process	2	115	0.691682	0.779082	ENSDARG00000088390,ENSDARG00000033539
Biological Process	GO:0007267	cell-cell signaling	3	152	0.692198	0.779134	ENSDARG00000042608,ENSDARG00000031894,ENSDARG00000017155
Biological Process	GO:0055086	nucleobase-containing small molecule metabolic process	4	189	0.695139	0.781914	ENSDARG00000088390,ENSDARG00000033539,ENSDARG00000007181,ENSDARG00000003113
Biological Process	GO:0006869	lipid transport	1	78	0.69714	0.782571	ENSDARG00000054218
Biological Process	GO:0009141	nucleoside triphosphate metabolic process	1	78	0.69714	0.782571	ENSDARG00000088390
Molecular Function	GO:0003777	microtubule motor activity	1	78	0.69714	0.782571	ENSDARG00000053240
Biological Process	GO:0006082	organic acid metabolic process	5	227	0.703221	0.786734	ENSDARG00000059070,ENSDARG00000005236,ENSDARG00000004051,ENSDARG00000000540,ENSDARG00000099579
Biological Process	GO:0006412	translation	5	227	0.703221	0.786734	ENSDARG00000059070,ENSDARG00000056903,ENSDARG00000078077,ENSDARG00000075677,ENSDARG00000056855
Biological Process	GO:0043436	oxoacid metabolic process	5	227	0.703221	0.786734	ENSDARG00000059070,ENSDARG00000005236,ENSDARG00000004051,ENSDARG00000000540,ENSDARG00000099579
Biological Process	GO:0009259	ribonucleotide metabolic process	2	117	0.702805	0.786734	ENSDARG00000088390,ENSDARG00000033539
Molecular Function	GO:0004222	metalloendopeptidase activity	2	117	0.702805	0.786734	ENSDARG00000102956,ENSDARG00000027903
Biological Process	GO:0015711	organic anion transport	1	80	0.71035	0.794175	ENSDARG00000089192
Biological Process	GO:0006163	purine nucleotide metabolic process	2	119	0.71362	0.796755	ENSDARG00000088390,ENSDARG00000033539
Biological Process	GO:0097435	supramolecular fiber organization	2	119	0.71362	0.796755	ENSDARG00000001760,ENSDARG00000037476
Biological Process	GO:0043043	peptide biosynthetic process	5	230	0.715031	0.797793	ENSDARG00000059070,ENSDARG00000056903,ENSDARG00000078077,ENSDARG00000075677,ENSDARG00000056855
Molecular Function	GO:0005244	voltage-gated ion channel activity	3	157	0.716139	0.797955	ENSDARG00000068257,ENSDARG00000100420,ENSDARG00000062362
Molecular Function	GO:0022832	voltage-gated channel activity	3	157	0.716139	0.797955	ENSDARG00000068257,ENSDARG00000100420,ENSDARG00000062362
Biological Process	GO:0019693	ribose phosphate metabolic process	2	120	0.718912	0.800508	ENSDARG00000088390,ENSDARG00000033539
Molecular Function	GO:0005267	potassium channel activity	2	121	0.724128	0.805775	ENSDARG00000001712,ENSDARG00000068257
Biological Process	GO:1901566	organonitrogen compound biosynthetic process	13	518	0.728262	0.809831	ENSDARG00000078479,ENSDARG00000078077,ENSDARG00000075677,ENSDARG00000000540,ENSDARG00000033539,ENSDARG00000041040,ENSDARG00000088390,ENSDARG00000056903,ENSDARG00000059070,ENSDARG00000007181,ENSDARG00000099579,ENSDARG00000017813,ENSDARG00000056855
Biological Process	GO:0072521	purine-containing compound metabolic process	2	122	0.729269	0.809865	ENSDARG00000088390,ENSDARG00000033539
Cellular Component	GO:0031966	mitochondrial membrane	1	83	0.72926	0.809865	ENSDARG00000090389
Molecular Function	GO:0048037	cofactor binding	3	161	0.734285	0.81489	ENSDARG00000039456,ENSDARG00000035819,ENSDARG00000068064
Biological Process	GO:0010876	lipid localization	1	84	0.735326	0.814954	ENSDARG00000054218
Molecular Function	GO:0030594	neurotransmitter receptor activity	1	84	0.735326	0.814954	ENSDARG00000037292
Biological Process	GO:0006508	proteolysis	16	626	0.736349	0.814998	ENSDARG00000011462,ENSDARG00000079393,ENSDARG00000102956,ENSDARG00000032327,ENSDARG00000004132,ENSDARG00000053323,ENSDARG00000006477,ENSDARG00000102923,ENSDARG00000052905,ENSDARG00000012871,ENSDARG00000008165,ENSDARG00000056414,ENSDARG00000070272,ENSDARG00000068461,ENSDARG00000010758,ENSDARG00000034693
Biological Process	GO:0043603	cellular amide metabolic process	6	272	0.736032	0.814998	ENSDARG00000059070,ENSDARG00000056903,ENSDARG00000078077,ENSDARG00000075677,ENSDARG00000000540,ENSDARG00000056855
Biological Process	GO:0009117	nucleotide metabolic process	3	162	0.738683	0.817036	ENSDARG00000088390,ENSDARG00000033539,ENSDARG00000007181
Biological Process	GO:0014070	response to organic cyclic compound	1	85	0.741277	0.819358	ENSDARG00000009473
Molecular Function	GO:0004175	endopeptidase activity	9	383	0.745442	0.823413	ENSDARG00000052905,ENSDARG00000079393,ENSDARG00000102956,ENSDARG00000008165,ENSDARG00000070272,ENSDARG00000006477,ENSDARG00000053323,ENSDARG00000010758,ENSDARG00000027903
Biological Process	GO:0016567	protein ubiquitination	1	86	0.747113	0.82416	ENSDARG00000076733
Molecular Function	GO:0004553	hydrolase activity, hydrolyzing O-glycosyl compounds	1	86	0.747113	0.82416	ENSDARG00000061044
Molecular Function	GO:0015079	potassium ion transmembrane transporter activity	2	126	0.749082	0.825783	ENSDARG00000001712,ENSDARG00000068257
Cellular Component	GO:0031226	intrinsic component of plasma membrane	5	241	0.755538	0.832346	ENSDARG00000037292,ENSDARG00000013144,ENSDARG00000079323,ENSDARG00000053262,ENSDARG00000039517
Molecular Function	GO:0003735	structural constituent of ribosome	2	128	0.758545	0.83455	ENSDARG00000056903,ENSDARG00000075677
Biological Process	GO:0007169	transmembrane receptor protein tyrosine kinase signaling pathway	1	88	0.758446	0.83455	ENSDARG00000074667
Biological Process	GO:0032446	protein modification by small protein conjugation	1	89	0.763946	0.839935	ENSDARG00000076733
Cellular Component	GO:0005840	ribosome	2	131	0.772196	0.848444	ENSDARG00000056903,ENSDARG00000075677
Molecular Function	GO:0004857	enzyme inhibitor activity	2	132	0.776605	0.852722	ENSDARG00000071403,ENSDARG00000068923
Biological Process	GO:0016192	vesicle-mediated transport	5	248	0.779036	0.854825	ENSDARG00000003381,ENSDARG00000058160,ENSDARG00000020798,ENSDARG00000070094,ENSDARG00000005547
Biological Process	GO:0044723	single-organism carbohydrate metabolic process	1	93	0.784872	0.86066	ENSDARG00000069543
Molecular Function	GO:0004252	serine-type endopeptidase activity	3	174	0.787219	0.862663	ENSDARG00000052905,ENSDARG00000079393,ENSDARG00000053323
Molecular Function	GO:0005249	voltage-gated potassium channel activity	1	94	0.789842	0.864395	ENSDARG00000068257
Molecular Function	GO:0030414	peptidase inhibitor activity	1	94	0.789842	0.864395	ENSDARG00000068923
Biological Process	GO:0006518	peptide metabolic process	5	252	0.79168	0.865834	ENSDARG00000059070,ENSDARG00000056903,ENSDARG00000078077,ENSDARG00000075677,ENSDARG00000056855
Cellular Component	GO:0030529	intracellular ribonucleoprotein complex	3	176	0.794567	0.867847	ENSDARG00000056903,ENSDARG00000075677,ENSDARG00000014366
Cellular Component	GO:1990904	ribonucleoprotein complex	3	176	0.794567	0.867847	ENSDARG00000056903,ENSDARG00000075677,ENSDARG00000014366
Cellular Component	GO:0044444	cytoplasmic part	18	726	0.798225	0.871269	ENSDARG00000078962,ENSDARG00000102483,ENSDARG00000071403,ENSDARG00000075677,ENSDARG00000061719,ENSDARG00000003146,ENSDARG00000097465,ENSDARG00000056903,ENSDARG00000069733,ENSDARG00000017813,ENSDARG00000069735,ENSDARG00000013763,ENSDARG00000005547,ENSDARG00000042608,ENSDARG00000090389,ENSDARG00000058160,ENSDARG00000003845,ENSDARG00000100420
Biological Process	GO:0048523	negative regulation of cellular process	4	219	0.808065	0.881429	ENSDARG00000074667,ENSDARG00000045692,ENSDARG00000077029,ENSDARG00000042087
Molecular Function	GO:0061134	peptidase regulator activity	1	98	0.808725	0.881568	ENSDARG00000068923
Biological Process	GO:0015672	monovalent inorganic cation transport	4	222	0.81727	0.890059	ENSDARG00000020699,ENSDARG00000013144,ENSDARG00000001712,ENSDARG00000053262
Cellular Component	GO:0005740	mitochondrial envelope	1	100	0.817588	0.890059	ENSDARG00000090389
Biological Process	GO:0007167	enzyme linked receptor protein signaling pathway	2	143	0.820602	0.892755	ENSDARG00000074667,ENSDARG00000079323
Biological Process	GO:1901137	carbohydrate derivative biosynthetic process	4	224	0.823208	0.895002	ENSDARG00000088390,ENSDARG00000033539,ENSDARG00000041040,ENSDARG00000017813
Biological Process	GO:0007015	actin filament organization	1	102	0.826082	0.897538	ENSDARG00000037476
Molecular Function	GO:0008509	anion transmembrane transporter activity	1	103	0.830194	0.901415	ENSDARG00000089192
Molecular Function	GO:0008236	serine-type peptidase activity	3	193	0.849059	0.920535	ENSDARG00000052905,ENSDARG00000079393,ENSDARG00000053323
Molecular Function	GO:0017171	serine hydrolase activity	3	193	0.849059	0.920535	ENSDARG00000052905,ENSDARG00000079393,ENSDARG00000053323
Cellular Component	GO:0005615	extracellular space	1	108	0.849468	0.920535	ENSDARG00000094132
Biological Process	GO:0006325	chromatin organization	2	152	0.850907	0.920834	ENSDARG00000070432,ENSDARG00000034693
Biological Process	GO:0090066	regulation of anatomical structure size	1	109	0.853076	0.920834	ENSDARG00000036912
Molecular Function	GO:0001653	peptide receptor activity	1	109	0.853076	0.920834	ENSDARG00000059507
Molecular Function	GO:0005126	cytokine receptor binding	1	109	0.853076	0.920834	ENSDARG00000013598
Molecular Function	GO:0005230	extracellular ligand-gated ion channel activity	1	109	0.853076	0.920834	ENSDARG00000115573
Molecular Function	GO:0008528	G-protein coupled peptide receptor activity	1	109	0.853076	0.920834	ENSDARG00000059507
Biological Process	GO:0065008	regulation of biological quality	8	393	0.858109	0.925664	ENSDARG00000004051,ENSDARG00000105434,ENSDARG00000020699,ENSDARG00000042608,ENSDARG00000101291,ENSDARG00000036912,ENSDARG00000059507,ENSDARG00000056855
Molecular Function	GO:0015276	ligand-gated ion channel activity	2	155	0.85997	0.925957	ENSDARG00000115573,ENSDARG00000100420
Molecular Function	GO:0022834	ligand-gated channel activity	2	155	0.85997	0.925957	ENSDARG00000115573,ENSDARG00000100420
Molecular Function	GO:0005543	phospholipid binding	1	111	0.860057	0.925957	ENSDARG00000052522
Cellular Component	GO:0005887	integral component of plasma membrane	4	240	0.865274	0.93097	ENSDARG00000037292,ENSDARG00000013144,ENSDARG00000053262,ENSDARG00000039517
Cellular Component	GO:0005739	mitochondrion	2	158	0.868546	0.933884	ENSDARG00000090389,ENSDARG00000069733
Biological Process	GO:0044765	single-organism transport	9	438	0.870769	0.935668	ENSDARG00000003381,ENSDARG00000089192,ENSDARG00000069735,ENSDARG00000036247,ENSDARG00000070094,ENSDARG00000042608,ENSDARG00000054218,ENSDARG00000022048,ENSDARG00000058160
Cellular Component	GO:0044429	mitochondrial part	1	115	0.873115	0.937581	ENSDARG00000090389
Molecular Function	GO:0016887	ATPase activity	2	161	0.876656	0.940774	ENSDARG00000070432,ENSDARG00000007141
Biological Process	GO:0033043	regulation of organelle organization	1	117	0.879215	0.942301	ENSDARG00000077029
Molecular Function	GO:0042623	ATPase activity, coupled	1	117	0.879215	0.942301	ENSDARG00000007141
Biological Process	GO:0005975	carbohydrate metabolic process	3	206	0.882016	0.944692	ENSDARG00000061044,ENSDARG00000043260,ENSDARG00000069543
Molecular Function	GO:0046873	metal ion transmembrane transporter activity	5	292	0.889321	0.9519	ENSDARG00000020699,ENSDARG00000001712,ENSDARG00000068257,ENSDARG00000100420,ENSDARG00000062362
Biological Process	GO:1902578	single-organism localization	9	451	0.891673	0.953188	ENSDARG00000003381,ENSDARG00000089192,ENSDARG00000069735,ENSDARG00000036247,ENSDARG00000070094,ENSDARG00000042608,ENSDARG00000054218,ENSDARG00000022048,ENSDARG00000058160
Biological Process	GO:0006928	movement of cell or subcellular component	2	167	0.891557	0.953188	ENSDARG00000053240,ENSDARG00000087107
Biological Process	GO:0051716	cellular response to stimulus	64	2414	0.894798	0.955366	ENSDARG00000017155,ENSDARG00000000804,ENSDARG00000097772,ENSDARG00000089458,ENSDARG00000009473,ENSDARG00000060280,ENSDARG00000105277,ENSDARG00000100019,ENSDARG00000103123,ENSDARG00000104820,ENSDARG00000036008,ENSDARG00000063088,ENSDARG00000055622,ENSDARG00000037292,ENSDARG00000079129,ENSDARG00000031894,ENSDARG00000003845,ENSDARG00000059507,ENSDARG00000089858,ENSDARG00000070165,ENSDARG00000078997,…
Molecular Function	GO:0005261	cation channel activity	4	254	0.894863	0.955366	ENSDARG00000001712,ENSDARG00000068257,ENSDARG00000100420,ENSDARG00000062362
Molecular Function	GO:0022836	gated channel activity	5	297	0.898253	0.958368	ENSDARG00000115573,ENSDARG00000001712,ENSDARG00000068257,ENSDARG00000100420,ENSDARG00000062362
Molecular Function	GO:0015291	secondary active transmembrane transporter activity	1	125	0.901004	0.960684	ENSDARG00000020699
Cellular Component	GO:0000785	chromatin	2	173	0.904826	0.96414	ENSDARG00000070432,ENSDARG00000098970
Molecular Function	GO:0016787	hydrolase activity	51	1979	0.905492	0.964229	ENSDARG00000061044,ENSDARG00000112451,ENSDARG00000016117,ENSDARG00000032327,ENSDARG00000004132,ENSDARG00000019503,ENSDARG00000053323,ENSDARG00000060280,ENSDARG00000045066,ENSDARG00000102923,ENSDARG00000052905,ENSDARG00000042527,ENSDARG00000105014,ENSDARG00000010844,ENSDARG00000013453,ENSDARG00000070272,ENSDARG00000044628,ENSDARG00000094836,ENSDARG00000008849,ENSDARG00000007141,ENSDARG00000033056,…
Molecular Function	GO:0003723	RNA binding	5	305	0.911262	0.969751	ENSDARG00000069469,ENSDARG00000014366,ENSDARG00000111388,ENSDARG00000025421,ENSDARG00000018192
Molecular Function	GO:0015077	monovalent inorganic cation transmembrane transporter activity	4	264	0.912405	0.970345	ENSDARG00000020699,ENSDARG00000022509,ENSDARG00000001712,ENSDARG00000068257
Cellular Component	GO:0098796	membrane protein complex	4	271	0.923106	0.980468	ENSDARG00000090389,ENSDARG00000069451,ENSDARG00000116895,ENSDARG00000039517
Cellular Component	GO:0015629	actin cytoskeleton	1	135	0.923092	0.980468	ENSDARG00000094760
Biological Process	GO:0051128	regulation of cellular component organization	2	183	0.923713	0.980484	ENSDARG00000059804,ENSDARG00000077029
Cellular Component	GO:0044459	plasma membrane part	7	412	0.941274	0.998485	ENSDARG00000069451,ENSDARG00000037292,ENSDARG00000116895,ENSDARG00000013144,ENSDARG00000079323,ENSDARG00000053262,ENSDARG00000039517
Molecular Function	GO:0097159	organic cyclic compound binding	135	5108	0.982744	0.999994	ENSDARG00000036868,ENSDARG00000012899,ENSDARG00000057527,ENSDARG00000027658,ENSDARG00000025421,ENSDARG00000009473,ENSDARG00000016651,ENSDARG00000099678,ENSDARG00000099593,ENSDARG00000074415,ENSDARG00000021547,ENSDARG00000041376,ENSDARG00000098970,ENSDARG00000111388,ENSDARG00000091271,ENSDARG00000036816,ENSDARG00000073997,ENSDARG00000070228,ENSDARG00000104082,ENSDARG00000092359,ENSDARG00000040041,…
Molecular Function	GO:1901363	heterocyclic compound binding	135	5100	0.981721	0.999994	ENSDARG00000036868,ENSDARG00000012899,ENSDARG00000057527,ENSDARG00000027658,ENSDARG00000025421,ENSDARG00000009473,ENSDARG00000016651,ENSDARG00000099678,ENSDARG00000099593,ENSDARG00000074415,ENSDARG00000021547,ENSDARG00000041376,ENSDARG00000098970,ENSDARG00000111388,ENSDARG00000091271,ENSDARG00000036816,ENSDARG00000073997,ENSDARG00000070228,ENSDARG00000104082,ENSDARG00000092359,ENSDARG00000040041,…
Biological Process	GO:0044699	single-organism process	125	4956	0.996211	0.999994	ENSDARG00000059804,ENSDARG00000062594,ENSDARG00000043307,ENSDARG00000017155,ENSDARG00000033539,ENSDARG00000000804,ENSDARG00000097772,ENSDARG00000089458,ENSDARG00000099579,ENSDARG00000009473,ENSDARG00000060280,ENSDARG00000105277,ENSDARG00000100019,ENSDARG00000103123,ENSDARG00000076733,ENSDARG00000029019,ENSDARG00000036247,ENSDARG00000104820,ENSDARG00000036008,ENSDARG00000063088,ENSDARG00000055622,…
Molecular Function	GO:0003824	catalytic activity	105	4833	0.999994	0.999994	ENSDARG00000043307,ENSDARG00000016117,ENSDARG00000033539,ENSDARG00000004132,ENSDARG00000013009,ENSDARG00000097421,ENSDARG00000058869,ENSDARG00000022730,ENSDARG00000099579,ENSDARG00000060280,ENSDARG00000021547,ENSDARG00000053483,ENSDARG00000004472,ENSDARG00000070272,ENSDARG00000094836,ENSDARG00000061274,ENSDARG00000033056,ENSDARG00000079672,ENSDARG00000057699,ENSDARG00000010758,ENSDARG00000073997,…
Molecular Function	GO:0043167	ion binding	98	3990	0.995198	0.999994	ENSDARG00000002002,ENSDARG00000044949,ENSDARG00000012899,ENSDARG00000058869,ENSDARG00000079327,ENSDARG00000104288,ENSDARG00000059556,ENSDARG00000020960,ENSDARG00000009473,ENSDARG00000008866,ENSDARG00000099678,ENSDARG00000074415,ENSDARG00000021547,ENSDARG00000054821,ENSDARG00000075444,ENSDARG00000055705,ENSDARG00000052375,ENSDARG00000033056,ENSDARG00000079672,ENSDARG00000010758,ENSDARG00000073997,…
Cellular Component	GO:0016020	membrane	82	3623	0.999391	0.999994	ENSDARG00000043307,ENSDARG00000078856,ENSDARG00000061223,ENSDARG00000013009,ENSDARG00000090834,ENSDARG00000069451,ENSDARG00000055523,ENSDARG00000105277,ENSDARG00000013598,ENSDARG00000001712,ENSDARG00000036247,ENSDARG00000020798,ENSDARG00000013763,ENSDARG00000039517,ENSDARG00000036008,ENSDARG00000009783,ENSDARG00000063088,ENSDARG00000042608,ENSDARG00000090389,ENSDARG00000037292,ENSDARG00000079129,…
Biological Process	GO:0050896	response to stimulus	70	2733	0.952147	0.999994	ENSDARG00000017155,ENSDARG00000000804,ENSDARG00000097772,ENSDARG00000089458,ENSDARG00000069733,ENSDARG00000009473,ENSDARG00000060280,ENSDARG00000105277,ENSDARG00000100019,ENSDARG00000013598,ENSDARG00000103123,ENSDARG00000039517,ENSDARG00000104820,ENSDARG00000036008,ENSDARG00000063088,ENSDARG00000055622,ENSDARG00000037292,ENSDARG00000079129,ENSDARG00000031894,ENSDARG00000003845,ENSDARG00000059507,…
Cellular Component	GO:0044425	membrane part	57	2587	0.997671	0.999994	ENSDARG00000078962,ENSDARG00000116895,ENSDARG00000043307,ENSDARG00000078856,ENSDARG00000090552,ENSDARG00000013009,ENSDARG00000114465,ENSDARG00000090834,ENSDARG00000069451,ENSDARG00000063412,ENSDARG00000099491,ENSDARG00000055523,ENSDARG00000068263,ENSDARG00000055185,ENSDARG00000054619,ENSDARG00000036247,ENSDARG00000013763,ENSDARG00000039517,ENSDARG00000006397,ENSDARG00000009783,ENSDARG00000036008,…
Biological Process	GO:1901564	organonitrogen compound metabolic process	54	2567	0.999222	0.999994	ENSDARG00000075677,ENSDARG00000094272,ENSDARG00000033539,ENSDARG00000032327,ENSDARG00000004132,ENSDARG00000088390,ENSDARG00000058869,ENSDARG00000053323,ENSDARG00000078935,ENSDARG00000099579,ENSDARG00000102923,ENSDARG00000021547,ENSDARG00000052905,ENSDARG00000000540,ENSDARG00000076733,ENSDARG00000039517,ENSDARG00000004472,ENSDARG00000070272,ENSDARG00000094836,ENSDARG00000008849,ENSDARG00000003845,…
Biological Process	GO:0007154	cell communication	57	2353	0.974901	0.999994	ENSDARG00000116895,ENSDARG00000017155,ENSDARG00000091471,ENSDARG00000000804,ENSDARG00000114465,ENSDARG00000097772,ENSDARG00000089458,ENSDARG00000088255,ENSDARG00000069451,ENSDARG00000059472,ENSDARG00000009473,ENSDARG00000060280,ENSDARG00000079388,ENSDARG00000068208,ENSDARG00000105277,ENSDARG00000057907,ENSDARG00000100019,ENSDARG00000062349,ENSDARG00000010844,ENSDARG00000103123,ENSDARG00000090903,…
Cellular Component	GO:0031224	intrinsic component of membrane	53	2329	0.99222	0.999994	ENSDARG00000078962,ENSDARG00000043307,ENSDARG00000078856,ENSDARG00000090552,ENSDARG00000013009,ENSDARG00000114465,ENSDARG00000090834,ENSDARG00000063412,ENSDARG00000099491,ENSDARG00000055523,ENSDARG00000068263,ENSDARG00000055185,ENSDARG00000054619,ENSDARG00000036247,ENSDARG00000013763,ENSDARG00000039517,ENSDARG00000006397,ENSDARG00000009783,ENSDARG00000036008,ENSDARG00000063088,ENSDARG00000037292,…
Cellular Component	GO:0016021	integral component of membrane	52	2322	0.994336	0.999994	ENSDARG00000078962,ENSDARG00000043307,ENSDARG00000078856,ENSDARG00000090552,ENSDARG00000013009,ENSDARG00000114465,ENSDARG00000090834,ENSDARG00000063412,ENSDARG00000099491,ENSDARG00000055523,ENSDARG00000068263,ENSDARG00000055185,ENSDARG00000054619,ENSDARG00000036247,ENSDARG00000013763,ENSDARG00000039517,ENSDARG00000006397,ENSDARG00000009783,ENSDARG00000036008,ENSDARG00000063088,ENSDARG00000037292,…
Biological Process	GO:0023052	signaling	54	2316	0.987131	0.999994	ENSDARG00000017155,ENSDARG00000091471,ENSDARG00000000804,ENSDARG00000114465,ENSDARG00000097772,ENSDARG00000089458,ENSDARG00000088255,ENSDARG00000059472,ENSDARG00000009473,ENSDARG00000060280,ENSDARG00000079388,ENSDARG00000068208,ENSDARG00000105277,ENSDARG00000057907,ENSDARG00000100019,ENSDARG00000062349,ENSDARG00000010844,ENSDARG00000103123,ENSDARG00000090903,ENSDARG00000021869,ENSDARG00000104820,…
Biological Process	GO:0044700	single organism signaling	54	2308	0.986078	0.999994	ENSDARG00000017155,ENSDARG00000091471,ENSDARG00000000804,ENSDARG00000114465,ENSDARG00000097772,ENSDARG00000089458,ENSDARG00000088255,ENSDARG00000059472,ENSDARG00000009473,ENSDARG00000060280,ENSDARG00000079388,ENSDARG00000068208,ENSDARG00000105277,ENSDARG00000057907,ENSDARG00000100019,ENSDARG00000062349,ENSDARG00000010844,ENSDARG00000103123,ENSDARG00000090903,ENSDARG00000021869,ENSDARG00000104820,…
Molecular Function	GO:0043168	anion binding	41	2274	0.999961	0.999994	ENSDARG00000039456,ENSDARG00000075209,ENSDARG00000094272,ENSDARG00000012899,ENSDARG00000058869,ENSDARG00000088277,ENSDARG00000104288,ENSDARG00000059556,ENSDARG00000104374,ENSDARG00000068064,ENSDARG00000104105,ENSDARG00000099678,ENSDARG00000021547,ENSDARG00000005236,ENSDARG00000010844,ENSDARG00000099412,ENSDARG00000054821,ENSDARG00000013453,ENSDARG00000007141,ENSDARG00000033056,ENSDARG00000079672,…
Biological Process	GO:0019538	protein metabolic process	47	2241	0.998343	0.999994	ENSDARG00000075677,ENSDARG00000094272,ENSDARG00000032327,ENSDARG00000004132,ENSDARG00000058869,ENSDARG00000053323,ENSDARG00000078935,ENSDARG00000102923,ENSDARG00000021547,ENSDARG00000052905,ENSDARG00000076733,ENSDARG00000039517,ENSDARG00000004472,ENSDARG00000070272,ENSDARG00000094836,ENSDARG00000008849,ENSDARG00000003845,ENSDARG00000057699,ENSDARG00000010758,ENSDARG00000073997,ENSDARG00000034693,…
Biological Process	GO:0007165	signal transduction	53	2239	0.980898	0.999994	ENSDARG00000017155,ENSDARG00000091471,ENSDARG00000000804,ENSDARG00000114465,ENSDARG00000097772,ENSDARG00000089458,ENSDARG00000088255,ENSDARG00000059472,ENSDARG00000009473,ENSDARG00000060280,ENSDARG00000079388,ENSDARG00000068208,ENSDARG00000105277,ENSDARG00000057907,ENSDARG00000100019,ENSDARG00000062349,ENSDARG00000010844,ENSDARG00000103123,ENSDARG00000090903,ENSDARG00000021869,ENSDARG00000104820,…
Molecular Function	GO:0036094	small molecule binding	39	2210	0.99997	0.999994	ENSDARG00000075209,ENSDARG00000094272,ENSDARG00000012899,ENSDARG00000058869,ENSDARG00000088277,ENSDARG00000104288,ENSDARG00000059556,ENSDARG00000104374,ENSDARG00000068064,ENSDARG00000104105,ENSDARG00000099678,ENSDARG00000021547,ENSDARG00000005236,ENSDARG00000010844,ENSDARG00000041376,ENSDARG00000099412,ENSDARG00000054821,ENSDARG00000013453,ENSDARG00000007141,ENSDARG00000033056,ENSDARG00000079672,…
Molecular Function	GO:0000166	nucleotide binding	34	2069	0.99999	0.999994	ENSDARG00000094272,ENSDARG00000012899,ENSDARG00000058869,ENSDARG00000104288,ENSDARG00000059556,ENSDARG00000104374,ENSDARG00000068064,ENSDARG00000104105,ENSDARG00000099678,ENSDARG00000021547,ENSDARG00000005236,ENSDARG00000010844,ENSDARG00000041376,ENSDARG00000054821,ENSDARG00000013453,ENSDARG00000007141,ENSDARG00000033056,ENSDARG00000079672,ENSDARG00000060537,ENSDARG00000075612,ENSDARG00000073997,…
Molecular Function	GO:1901265	nucleoside phosphate binding	34	2069	0.99999	0.999994	ENSDARG00000094272,ENSDARG00000012899,ENSDARG00000058869,ENSDARG00000104288,ENSDARG00000059556,ENSDARG00000104374,ENSDARG00000068064,ENSDARG00000104105,ENSDARG00000099678,ENSDARG00000021547,ENSDARG00000005236,ENSDARG00000010844,ENSDARG00000041376,ENSDARG00000054821,ENSDARG00000013453,ENSDARG00000007141,ENSDARG00000033056,ENSDARG00000079672,ENSDARG00000060537,ENSDARG00000075612,ENSDARG00000073997,…
Molecular Function	GO:0097367	carbohydrate derivative binding	34	2041	0.999984	0.999994	ENSDARG00000094272,ENSDARG00000012899,ENSDARG00000058869,ENSDARG00000088277,ENSDARG00000104288,ENSDARG00000059556,ENSDARG00000104374,ENSDARG00000104105,ENSDARG00000099678,ENSDARG00000021547,ENSDARG00000005236,ENSDARG00000010844,ENSDARG00000099412,ENSDARG00000054821,ENSDARG00000013453,ENSDARG00000007141,ENSDARG00000033056,ENSDARG00000079672,ENSDARG00000060537,ENSDARG00000075612,ENSDARG00000073997,…
Molecular Function	GO:0032553	ribonucleotide binding	31	1970	0.999994	0.999994	ENSDARG00000070228,ENSDARG00000078997,ENSDARG00000094272,ENSDARG00000040041,ENSDARG00000012899,ENSDARG00000060716,ENSDARG00000059070,ENSDARG00000058869,ENSDARG00000104288,ENSDARG00000059556,ENSDARG00000104374,ENSDARG00000053240,ENSDARG00000104105,ENSDARG00000102265,ENSDARG00000099678,ENSDARG00000021547,ENSDARG00000030262,ENSDARG00000062612,ENSDARG00000099026,ENSDARG00000005236,ENSDARG00000070432,…
Molecular Function	GO:0017076	purine nucleotide binding	31	1968	0.999993	0.999994	ENSDARG00000070228,ENSDARG00000078997,ENSDARG00000094272,ENSDARG00000040041,ENSDARG00000012899,ENSDARG00000060716,ENSDARG00000059070,ENSDARG00000058869,ENSDARG00000104288,ENSDARG00000059556,ENSDARG00000104374,ENSDARG00000053240,ENSDARG00000104105,ENSDARG00000102265,ENSDARG00000099678,ENSDARG00000021547,ENSDARG00000030262,ENSDARG00000062612,ENSDARG00000099026,ENSDARG00000005236,ENSDARG00000070432,…
Molecular Function	GO:0032555	purine ribonucleotide binding	31	1960	0.999992	0.999994	ENSDARG00000070228,ENSDARG00000078997,ENSDARG00000094272,ENSDARG00000040041,ENSDARG00000012899,ENSDARG00000060716,ENSDARG00000059070,ENSDARG00000058869,ENSDARG00000104288,ENSDARG00000059556,ENSDARG00000104374,ENSDARG00000053240,ENSDARG00000104105,ENSDARG00000102265,ENSDARG00000099678,ENSDARG00000021547,ENSDARG00000030262,ENSDARG00000062612,ENSDARG00000099026,ENSDARG00000005236,ENSDARG00000070432,…
Molecular Function	GO:0035639	purine ribonucleoside triphosphate binding	31	1948	0.999991	0.999994	ENSDARG00000070228,ENSDARG00000078997,ENSDARG00000094272,ENSDARG00000040041,ENSDARG00000012899,ENSDARG00000060716,ENSDARG00000059070,ENSDARG00000058869,ENSDARG00000104288,ENSDARG00000059556,ENSDARG00000104374,ENSDARG00000053240,ENSDARG00000104105,ENSDARG00000102265,ENSDARG00000099678,ENSDARG00000021547,ENSDARG00000030262,ENSDARG00000062612,ENSDARG00000099026,ENSDARG00000005236,ENSDARG00000070432,…
Molecular Function	GO:0016740	transferase activity	31	1905	0.99998	0.999994	ENSDARG00000070228,ENSDARG00000022399,ENSDARG00000097465,ENSDARG00000078997,ENSDARG00000094272,ENSDARG00000093131,ENSDARG00000088390,ENSDARG00000060716,ENSDARG00000013009,ENSDARG00000097421,ENSDARG00000058869,ENSDARG00000043260,ENSDARG00000113057,ENSDARG00000069543,ENSDARG00000036345,ENSDARG00000007181,ENSDARG00000015199,ENSDARG00000099579,ENSDARG00000018192,ENSDARG00000021547,ENSDARG00000030262,…
Biological Process	GO:0044267	cellular protein metabolic process	35	1728	0.996744	0.999994	ENSDARG00000075677,ENSDARG00000094272,ENSDARG00000032327,ENSDARG00000004132,ENSDARG00000058869,ENSDARG00000078935,ENSDARG00000021547,ENSDARG00000076733,ENSDARG00000004472,ENSDARG00000094836,ENSDARG00000008849,ENSDARG00000003845,ENSDARG00000057699,ENSDARG00000073997,ENSDARG00000034693,ENSDARG00000011462,ENSDARG00000070228,ENSDARG00000078479,ENSDARG00000022399,ENSDARG00000078077,ENSDARG00000078997,…
Biological Process	GO:0051179	localization	38	1666	0.975146	0.999994	ENSDARG00000078962,ENSDARG00000078856,ENSDARG00000020960,ENSDARG00000055523,ENSDARG00000079388,ENSDARG00000089192,ENSDARG00000069735,ENSDARG00000001712,ENSDARG00000013763,ENSDARG00000020798,ENSDARG00000036247,ENSDARG00000009783,ENSDARG00000042608,ENSDARG00000032049,ENSDARG00000003845,ENSDARG00000013775,ENSDARG00000052522,ENSDARG00000045065,ENSDARG00000013144,ENSDARG00000076371,ENSDARG00000062362,…
Biological Process	GO:0051234	establishment of localization	37	1592	0.963765	0.999994	ENSDARG00000078962,ENSDARG00000078856,ENSDARG00000020960,ENSDARG00000055523,ENSDARG00000089192,ENSDARG00000069735,ENSDARG00000001712,ENSDARG00000013763,ENSDARG00000020798,ENSDARG00000036247,ENSDARG00000009783,ENSDARG00000042608,ENSDARG00000032049,ENSDARG00000003845,ENSDARG00000013775,ENSDARG00000052522,ENSDARG00000045065,ENSDARG00000013144,ENSDARG00000076371,ENSDARG00000062362,ENSDARG00000004037,…
Biological Process	GO:0006810	transport	36	1586	0.973458	0.999994	ENSDARG00000078962,ENSDARG00000078856,ENSDARG00000020960,ENSDARG00000055523,ENSDARG00000089192,ENSDARG00000069735,ENSDARG00000001712,ENSDARG00000013763,ENSDARG00000020798,ENSDARG00000036247,ENSDARG00000009783,ENSDARG00000042608,ENSDARG00000032049,ENSDARG00000003845,ENSDARG00000013775,ENSDARG00000052522,ENSDARG00000045065,ENSDARG00000013144,ENSDARG00000062362,ENSDARG00000004037,ENSDARG00000000503,…
Biological Process	GO:0043412	macromolecule modification	31	1468	0.987749	0.999994	ENSDARG00000070228,ENSDARG00000011462,ENSDARG00000078077,ENSDARG00000022399,ENSDARG00000097465,ENSDARG00000078997,ENSDARG00000094272,ENSDARG00000032327,ENSDARG00000004132,ENSDARG00000060716,ENSDARG00000010487,ENSDARG00000058869,ENSDARG00000078935,ENSDARG00000017813,ENSDARG00000021547,ENSDARG00000030262,ENSDARG00000026499,ENSDARG00000076733,ENSDARG00000056414,ENSDARG00000041040,ENSDARG00000004472,…
Biological Process	GO:0006464	cellular protein modification process	30	1419	0.986034	0.999994	ENSDARG00000070228,ENSDARG00000011462,ENSDARG00000078077,ENSDARG00000022399,ENSDARG00000078997,ENSDARG00000094272,ENSDARG00000032327,ENSDARG00000004132,ENSDARG00000060716,ENSDARG00000010487,ENSDARG00000058869,ENSDARG00000078935,ENSDARG00000017813,ENSDARG00000021547,ENSDARG00000030262,ENSDARG00000026499,ENSDARG00000076733,ENSDARG00000056414,ENSDARG00000041040,ENSDARG00000004472,ENSDARG00000036793,…
Biological Process	GO:0036211	protein modification process	30	1419	0.986034	0.999994	ENSDARG00000070228,ENSDARG00000011462,ENSDARG00000078077,ENSDARG00000022399,ENSDARG00000078997,ENSDARG00000094272,ENSDARG00000032327,ENSDARG00000004132,ENSDARG00000060716,ENSDARG00000010487,ENSDARG00000058869,ENSDARG00000078935,ENSDARG00000017813,ENSDARG00000021547,ENSDARG00000030262,ENSDARG00000026499,ENSDARG00000076733,ENSDARG00000056414,ENSDARG00000041040,ENSDARG00000004472,ENSDARG00000036793,…
Molecular Function	GO:0030554	adenyl nucleotide binding	26	1410	0.998033	0.999994	ENSDARG00000070228,ENSDARG00000078997,ENSDARG00000094272,ENSDARG00000040041,ENSDARG00000012899,ENSDARG00000060716,ENSDARG00000059070,ENSDARG00000058869,ENSDARG00000104288,ENSDARG00000059556,ENSDARG00000104374,ENSDARG00000053240,ENSDARG00000104105,ENSDARG00000102265,ENSDARG00000021547,ENSDARG00000030262,ENSDARG00000062612,ENSDARG00000005236,ENSDARG00000070432,ENSDARG00000054821,ENSDARG00000013453,…
Molecular Function	GO:0032559	adenyl ribonucleotide binding	26	1408	0.997975	0.999994	ENSDARG00000070228,ENSDARG00000078997,ENSDARG00000094272,ENSDARG00000040041,ENSDARG00000012899,ENSDARG00000060716,ENSDARG00000059070,ENSDARG00000058869,ENSDARG00000104288,ENSDARG00000059556,ENSDARG00000104374,ENSDARG00000053240,ENSDARG00000104105,ENSDARG00000102265,ENSDARG00000021547,ENSDARG00000030262,ENSDARG00000062612,ENSDARG00000005236,ENSDARG00000070432,ENSDARG00000054821,ENSDARG00000013453,…
Molecular Function	GO:0005524	ATP binding	26	1400	0.997725	0.999994	ENSDARG00000070228,ENSDARG00000078997,ENSDARG00000094272,ENSDARG00000040041,ENSDARG00000012899,ENSDARG00000060716,ENSDARG00000059070,ENSDARG00000058869,ENSDARG00000104288,ENSDARG00000059556,ENSDARG00000104374,ENSDARG00000053240,ENSDARG00000104105,ENSDARG00000102265,ENSDARG00000021547,ENSDARG00000030262,ENSDARG00000062612,ENSDARG00000005236,ENSDARG00000070432,ENSDARG00000054821,ENSDARG00000013453,…
Molecular Function	GO:0004872	receptor activity	21	1350	0.999819	0.999994	ENSDARG00000096153,ENSDARG00000079393,ENSDARG00000070165,ENSDARG00000061223,ENSDARG00000114465,ENSDARG00000090834,ENSDARG00000009473,ENSDARG00000045955,ENSDARG00000052056,ENSDARG00000102583,ENSDARG00000087601,ENSDARG00000063088,ENSDARG00000037292,ENSDARG00000022048,ENSDARG00000079129,ENSDARG00000115573,ENSDARG00000059507,ENSDARG00000013653,ENSDARG00000100420,ENSDARG00000060400,ENSDARG00000070668
Molecular Function	GO:0060089	molecular transducer activity	21	1350	0.999819	0.999994	ENSDARG00000096153,ENSDARG00000079393,ENSDARG00000070165,ENSDARG00000061223,ENSDARG00000114465,ENSDARG00000090834,ENSDARG00000009473,ENSDARG00000045955,ENSDARG00000052056,ENSDARG00000102583,ENSDARG00000087601,ENSDARG00000063088,ENSDARG00000037292,ENSDARG00000022048,ENSDARG00000079129,ENSDARG00000115573,ENSDARG00000059507,ENSDARG00000013653,ENSDARG00000100420,ENSDARG00000060400,ENSDARG00000070668
Molecular Function	GO:0004871	signal transducer activity	21	1340	0.999785	0.999994	ENSDARG00000089858,ENSDARG00000070165,ENSDARG00000114465,ENSDARG00000090834,ENSDARG00000015199,ENSDARG00000069733,ENSDARG00000009473,ENSDARG00000045955,ENSDARG00000052056,ENSDARG00000102583,ENSDARG00000087601,ENSDARG00000063088,ENSDARG00000037292,ENSDARG00000022048,ENSDARG00000079129,ENSDARG00000115573,ENSDARG00000059507,ENSDARG00000013653,ENSDARG00000100420,ENSDARG00000060400,ENSDARG00000070668
Biological Process	GO:0044710	single-organism metabolic process	27	1301	0.985441	0.999994	ENSDARG00000062594,ENSDARG00000032553,ENSDARG00000043307,ENSDARG00000004051,ENSDARG00000075209,ENSDARG00000033539,ENSDARG00000003113,ENSDARG00000088390,ENSDARG00000062562,ENSDARG00000059070,ENSDARG00000087921,ENSDARG00000069543,ENSDARG00000007181,ENSDARG00000099579,ENSDARG00000045644,ENSDARG00000017813,ENSDARG00000096445,ENSDARG00000005236,ENSDARG00000043403,ENSDARG00000000540,ENSDARG00000053878,…
Biological Process	GO:0006793	phosphorus metabolic process	26	1299	0.990851	0.999994	ENSDARG00000070228,ENSDARG00000078479,ENSDARG00000078997,ENSDARG00000094272,ENSDARG00000033539,ENSDARG00000003113,ENSDARG00000088390,ENSDARG00000060716,ENSDARG00000058869,ENSDARG00000007181,ENSDARG00000017813,ENSDARG00000021547,ENSDARG00000030262,ENSDARG00000026499,ENSDARG00000053878,ENSDARG00000041040,ENSDARG00000094836,ENSDARG00000077029,ENSDARG00000039130,ENSDARG00000044541,ENSDARG00000008849,…
Biological Process	GO:0006796	phosphate-containing compound metabolic process	26	1298	0.990731	0.999994	ENSDARG00000070228,ENSDARG00000078479,ENSDARG00000078997,ENSDARG00000094272,ENSDARG00000033539,ENSDARG00000003113,ENSDARG00000088390,ENSDARG00000060716,ENSDARG00000058869,ENSDARG00000007181,ENSDARG00000017813,ENSDARG00000021547,ENSDARG00000030262,ENSDARG00000026499,ENSDARG00000053878,ENSDARG00000041040,ENSDARG00000094836,ENSDARG00000077029,ENSDARG00000039130,ENSDARG00000044541,ENSDARG00000008849,…
Molecular Function	GO:0038023	signaling receptor activity	18	1215	0.999806	0.999994	ENSDARG00000070165,ENSDARG00000114465,ENSDARG00000090834,ENSDARG00000009473,ENSDARG00000045955,ENSDARG00000052056,ENSDARG00000102583,ENSDARG00000087601,ENSDARG00000063088,ENSDARG00000037292,ENSDARG00000022048,ENSDARG00000079129,ENSDARG00000115573,ENSDARG00000059507,ENSDARG00000013653,ENSDARG00000060400,ENSDARG00000070668,ENSDARG00000100420
Molecular Function	GO:0099600	transmembrane receptor activity	16	1164	0.999906	0.999994	ENSDARG00000070165,ENSDARG00000114465,ENSDARG00000090834,ENSDARG00000045955,ENSDARG00000052056,ENSDARG00000102583,ENSDARG00000087601,ENSDARG00000063088,ENSDARG00000037292,ENSDARG00000022048,ENSDARG00000079129,ENSDARG00000115573,ENSDARG00000059507,ENSDARG00000013653,ENSDARG00000060400,ENSDARG00000100420
Molecular Function	GO:0004888	transmembrane signaling receptor activity	16	1129	0.999817	0.999994	ENSDARG00000070165,ENSDARG00000114465,ENSDARG00000090834,ENSDARG00000045955,ENSDARG00000052056,ENSDARG00000102583,ENSDARG00000087601,ENSDARG00000063088,ENSDARG00000037292,ENSDARG00000022048,ENSDARG00000079129,ENSDARG00000115573,ENSDARG00000059507,ENSDARG00000013653,ENSDARG00000060400,ENSDARG00000100420
Molecular Function	GO:0016772	transferase activity, transferring phosphorus-containing groups	17	1085	0.999101	0.999994	ENSDARG00000070228,ENSDARG00000078997,ENSDARG00000094272,ENSDARG00000088390,ENSDARG00000060716,ENSDARG00000058869,ENSDARG00000043260,ENSDARG00000069543,ENSDARG00000007181,ENSDARG00000099579,ENSDARG00000021547,ENSDARG00000030262,ENSDARG00000103470,ENSDARG00000079397,ENSDARG00000077029,ENSDARG00000032261,ENSDARG00000073997
Molecular Function	GO:0016301	kinase activity	13	975	0.999744	0.999994	ENSDARG00000070228,ENSDARG00000030262,ENSDARG00000021547,ENSDARG00000078997,ENSDARG00000094272,ENSDARG00000088390,ENSDARG00000079397,ENSDARG00000060716,ENSDARG00000058869,ENSDARG00000077029,ENSDARG00000007181,ENSDARG00000099579,ENSDARG00000073997
Biological Process	GO:0007186	G-protein coupled receptor signaling pathway	11	972	0.999961	0.999994	ENSDARG00000079388,ENSDARG00000052056,ENSDARG00000087601,ENSDARG00000036008,ENSDARG00000063088,ENSDARG00000114465,ENSDARG00000037292,ENSDARG00000079129,ENSDARG00000059507,ENSDARG00000013653,ENSDARG00000060400
Molecular Function	GO:0005215	transporter activity	13	939	0.999487	0.999994	ENSDARG00000089192,ENSDARG00000078856,ENSDARG00000001712,ENSDARG00000036247,ENSDARG00000068257,ENSDARG00000062362,ENSDARG00000020699,ENSDARG00000054218,ENSDARG00000070672,ENSDARG00000115573,ENSDARG00000022509,ENSDARG00000055523,ENSDARG00000100420
Biological Process	GO:0016310	phosphorylation	11	928	0.999902	0.999994	ENSDARG00000070228,ENSDARG00000030262,ENSDARG00000021547,ENSDARG00000078997,ENSDARG00000094272,ENSDARG00000088390,ENSDARG00000060716,ENSDARG00000058869,ENSDARG00000044541,ENSDARG00000077029,ENSDARG00000073997
Molecular Function	GO:0016773	phosphotransferase activity, alcohol group as acceptor	11	914	0.999868	0.999994	ENSDARG00000070228,ENSDARG00000030262,ENSDARG00000021547,ENSDARG00000078997,ENSDARG00000094272,ENSDARG00000060716,ENSDARG00000058869,ENSDARG00000077029,ENSDARG00000043260,ENSDARG00000007181,ENSDARG00000073997
Molecular Function	GO:0004930	G-protein coupled receptor activity	9	859	0.999948	0.999994	ENSDARG00000052056,ENSDARG00000087601,ENSDARG00000063088,ENSDARG00000114465,ENSDARG00000037292,ENSDARG00000079129,ENSDARG00000059507,ENSDARG00000013653,ENSDARG00000060400
Biological Process	GO:0006468	protein phosphorylation	9	845	0.99993	0.999994	ENSDARG00000070228,ENSDARG00000030262,ENSDARG00000021547,ENSDARG00000078997,ENSDARG00000094272,ENSDARG00000060716,ENSDARG00000058869,ENSDARG00000077029,ENSDARG00000073997
Molecular Function	GO:0004672	protein kinase activity	9	842	0.999925	0.999994	ENSDARG00000070228,ENSDARG00000030262,ENSDARG00000021547,ENSDARG00000078997,ENSDARG00000094272,ENSDARG00000060716,ENSDARG00000058869,ENSDARG00000077029,ENSDARG00000073997
Molecular Function	GO:0022857	transmembrane transporter activity	12	817	0.997841	0.999994	ENSDARG00000089192,ENSDARG00000078856,ENSDARG00000001712,ENSDARG00000036247,ENSDARG00000068257,ENSDARG00000062362,ENSDARG00000020699,ENSDARG00000070672,ENSDARG00000115573,ENSDARG00000022509,ENSDARG00000055523,ENSDARG00000100420
Biological Process	GO:0055085	transmembrane transport	13	761	0.988315	0.999994	ENSDARG00000013775,ENSDARG00000089192,ENSDARG00000078856,ENSDARG00000036247,ENSDARG00000062362,ENSDARG00000009783,ENSDARG00000020699,ENSDARG00000086786,ENSDARG00000070672,ENSDARG00000115573,ENSDARG00000088263,ENSDARG00000055523,ENSDARG00000100420
Molecular Function	GO:0022892	substrate-specific transporter activity	10	727	0.997828	0.999994	ENSDARG00000089192,ENSDARG00000001712,ENSDARG00000036247,ENSDARG00000068257,ENSDARG00000062362,ENSDARG00000020699,ENSDARG00000054218,ENSDARG00000115573,ENSDARG00000022509,ENSDARG00000100420
Biological Process	GO:0006811	ion transport	9	699	0.998471	0.999994	ENSDARG00000089192,ENSDARG00000013144,ENSDARG00000001712,ENSDARG00000068257,ENSDARG00000062362,ENSDARG00000020699,ENSDARG00000115573,ENSDARG00000053262,ENSDARG00000100420
Molecular Function	GO:0016817	hydrolase activity, acting on acid anhydrides	10	674	0.99419	0.999994	ENSDARG00000062612,ENSDARG00000070432,ENSDARG00000010844,ENSDARG00000040041,ENSDARG00000013453,ENSDARG00000007141,ENSDARG00000033056,ENSDARG00000053240,ENSDARG00000079672,ENSDARG00000102265
Molecular Function	GO:0016818	hydrolase activity, acting on acid anhydrides, in phosphorus-containing anhydrides	10	668	0.993528	0.999994	ENSDARG00000062612,ENSDARG00000070432,ENSDARG00000010844,ENSDARG00000040041,ENSDARG00000013453,ENSDARG00000007141,ENSDARG00000033056,ENSDARG00000053240,ENSDARG00000079672,ENSDARG00000102265
Molecular Function	GO:0016462	pyrophosphatase activity	10	665	0.993171	0.999994	ENSDARG00000062612,ENSDARG00000070432,ENSDARG00000010844,ENSDARG00000040041,ENSDARG00000013453,ENSDARG00000007141,ENSDARG00000033056,ENSDARG00000053240,ENSDARG00000079672,ENSDARG00000102265
Molecular Function	GO:0022891	substrate-specific transmembrane transporter activity	9	655	0.996393	0.999994	ENSDARG00000089192,ENSDARG00000001712,ENSDARG00000036247,ENSDARG00000068257,ENSDARG00000062362,ENSDARG00000020699,ENSDARG00000115573,ENSDARG00000022509,ENSDARG00000100420
Molecular Function	GO:0017111	nucleoside-triphosphatase activity	10	650	0.991094	0.999994	ENSDARG00000062612,ENSDARG00000070432,ENSDARG00000010844,ENSDARG00000040041,ENSDARG00000013453,ENSDARG00000007141,ENSDARG00000033056,ENSDARG00000053240,ENSDARG00000079672,ENSDARG00000102265
Molecular Function	GO:0015075	ion transmembrane transporter activity	8	640	0.998048	0.999994	ENSDARG00000089192,ENSDARG00000001712,ENSDARG00000068257,ENSDARG00000062362,ENSDARG00000020699,ENSDARG00000022509,ENSDARG00000115573,ENSDARG00000100420
Molecular Function	GO:0016491	oxidoreductase activity	11	612	0.96697	0.999994	ENSDARG00000032553,ENSDARG00000043403,ENSDARG00000043307,ENSDARG00000004051,ENSDARG00000075209,ENSDARG00000079997,ENSDARG00000056587,ENSDARG00000105434,ENSDARG00000062562,ENSDARG00000022509,ENSDARG00000099579
Cellular Component	GO:0071944	cell periphery	11	591	0.954805	0.999994	ENSDARG00000116895,ENSDARG00000017591,ENSDARG00000013144,ENSDARG00000039517,ENSDARG00000075549,ENSDARG00000098791,ENSDARG00000037292,ENSDARG00000069451,ENSDARG00000058160,ENSDARG00000079323,ENSDARG00000053262
Cellular Component	GO:0005886	plasma membrane	10	571	0.966865	0.999994	ENSDARG00000116895,ENSDARG00000017591,ENSDARG00000013144,ENSDARG00000039517,ENSDARG00000075549,ENSDARG00000098791,ENSDARG00000037292,ENSDARG00000069451,ENSDARG00000079323,ENSDARG00000053262
Molecular Function	GO:0019001	guanyl nucleotide binding	5	558	0.999555	0.999994	ENSDARG00000099678,ENSDARG00000099026,ENSDARG00000010844,ENSDARG00000033056,ENSDARG00000079672
Molecular Function	GO:0001882	nucleoside binding	5	553	0.999499	0.999994	ENSDARG00000099678,ENSDARG00000099026,ENSDARG00000010844,ENSDARG00000033056,ENSDARG00000079672
Molecular Function	GO:0032549	ribonucleoside binding	5	552	0.999487	0.999994	ENSDARG00000099678,ENSDARG00000099026,ENSDARG00000010844,ENSDARG00000033056,ENSDARG00000079672
Molecular Function	GO:0032561	guanyl ribonucleotide binding	5	552	0.999487	0.999994	ENSDARG00000099678,ENSDARG00000099026,ENSDARG00000010844,ENSDARG00000033056,ENSDARG00000079672
Molecular Function	GO:0001883	purine nucleoside binding	5	548	0.999437	0.999994	ENSDARG00000099678,ENSDARG00000099026,ENSDARG00000010844,ENSDARG00000033056,ENSDARG00000079672
Molecular Function	GO:0005525	GTP binding	5	548	0.999437	0.999994	ENSDARG00000099678,ENSDARG00000099026,ENSDARG00000010844,ENSDARG00000033056,ENSDARG00000079672
Molecular Function	GO:0032550	purine ribonucleoside binding	5	548	0.999437	0.999994	ENSDARG00000099678,ENSDARG00000099026,ENSDARG00000010844,ENSDARG00000033056,ENSDARG00000079672
Biological Process	GO:0055114	oxidation-reduction process	9	523	0.963043	0.999994	ENSDARG00000062594,ENSDARG00000032553,ENSDARG00000043403,ENSDARG00000004051,ENSDARG00000075209,ENSDARG00000079997,ENSDARG00000056587,ENSDARG00000062562,ENSDARG00000099579
Molecular Function	GO:0008324	cation transmembrane transporter activity	6	450	0.986441	0.999994	ENSDARG00000020699,ENSDARG00000022509,ENSDARG00000001712,ENSDARG00000068257,ENSDARG00000100420,ENSDARG00000062362
Biological Process	GO:0006812	cation transport	4	409	0.995768	0.999994	ENSDARG00000020699,ENSDARG00000013144,ENSDARG00000001712,ENSDARG00000053262
Molecular Function	GO:0015267	channel activity	5	396	0.984055	0.999994	ENSDARG00000115573,ENSDARG00000001712,ENSDARG00000068257,ENSDARG00000100420,ENSDARG00000062362
Molecular Function	GO:0022803	passive transmembrane transporter activity	5	396	0.984055	0.999994	ENSDARG00000115573,ENSDARG00000001712,ENSDARG00000068257,ENSDARG00000100420,ENSDARG00000062362
Molecular Function	GO:0022890	inorganic cation transmembrane transporter activity	6	385	0.954385	0.999994	ENSDARG00000020699,ENSDARG00000022509,ENSDARG00000001712,ENSDARG00000068257,ENSDARG00000100420,ENSDARG00000062362
Molecular Function	GO:0005216	ion channel activity	5	375	0.975745	0.999994	ENSDARG00000115573,ENSDARG00000001712,ENSDARG00000068257,ENSDARG00000100420,ENSDARG00000062362
Molecular Function	GO:0022838	substrate-specific channel activity	5	375	0.975745	0.999994	ENSDARG00000115573,ENSDARG00000001712,ENSDARG00000068257,ENSDARG00000100420,ENSDARG00000062362
Biological Process	GO:1901135	carbohydrate derivative metabolic process	5	336	0.948983	0.999994	ENSDARG00000088390,ENSDARG00000033539,ENSDARG00000062998,ENSDARG00000041040,ENSDARG00000017813
Molecular Function	GO:0003924	GTPase activity	3	312	0.987754	0.999994	ENSDARG00000010844,ENSDARG00000033056,ENSDARG00000079672
Biological Process	GO:0030001	metal ion transport	4	308	0.962578	0.999994	ENSDARG00000020699,ENSDARG00000013144,ENSDARG00000001712,ENSDARG00000053262
Molecular Function	GO:0016757	transferase activity, transferring glycosyl groups	1	287	0.998791	0.999994	ENSDARG00000087145
Biological Process	GO:0034220	ion transmembrane transport	2	268	0.989923	0.999994	ENSDARG00000115573,ENSDARG00000089192
Molecular Function	GO:0008289	lipid binding	2	202	0.950462	0.999994	ENSDARG00000052522,ENSDARG00000038226
Molecular Function	GO:0004674	protein serine/threonine kinase activity	1	192	0.98286	0.999994	ENSDARG00000060716
Molecular Function	GO:0022804	active transmembrane transporter activity	1	188	0.980903	0.999994	ENSDARG00000020699
Cellular Component	GO:0032993	protein-DNA complex	1	157	0.95643	0.999994	ENSDARG00000098970
Cellular Component	GO:0044815	DNA packaging complex	1	155	0.95409	0.999994	ENSDARG00000098970
Cellular Component	GO:0000786	nucleosome	1	153	0.951631	0.999994	ENSDARG00000098970
Biological Process	GO:0006820	anion transport	1	151	0.949046	0.999994	ENSDARG00000089192
Molecular Function	GO:0003774	motor activity	1	147	0.943476	0.999994	ENSDARG00000053240

## Sheet: TT.GO_enrichment
GO_class	GO ID	GO_term	Hit_number	Background number	P-Value	Q-Value	Gene IDs
Cellular Component	GO:0044428	nuclear part	22	237	1.88408e-05	0.00049533	ENSDARG00000077307,ENSDARG00000023237,ENSDARG00000103610,ENSDARG00000016010,ENSDARG00000079457,ENSDARG00000075805,ENSDARG00000011000,ENSDARG00000068640,ENSDARG00000086670,ENSDARG00000014366,ENSDARG00000102375,ENSDARG00000075340,ENSDARG00000075284,ENSDARG00000090895,ENSDARG00000040650,ENSDARG00000076733,ENSDARG00000007885,ENSDARG00000103296,ENSDARG00000068926,ENSDARG00000075732,ENSDARG00000068461,…
Molecular Function	GO:0042979	ornithine decarboxylase regulator activity	3	6	2.44126e-05	0.000631629	ENSDARG00000071403,ENSDARG00000045929,ENSDARG00000104782
Biological Process	GO:0090304	nucleic acid metabolic process	93	1707	2.60098e-05	0.000662438	ENSDARG00000114554,ENSDARG00000075805,ENSDARG00000045853,ENSDARG00000011000,ENSDARG00000077353,ENSDARG00000018871,ENSDARG00000087646,ENSDARG00000086362,ENSDARG00000007413,ENSDARG00000086345,ENSDARG00000027658,ENSDARG00000102375,ENSDARG00000101831,ENSDARG00000025421,ENSDARG00000107511,ENSDARG00000058011,ENSDARG00000078784,ENSDARG00000040948,ENSDARG00000043492,ENSDARG00000006939,ENSDARG00000026395,…
Cellular Component	GO:0044798	nuclear transcription factor complex	5	21	7.63386e-05	0.00188533	ENSDARG00000075732,ENSDARG00000075805,ENSDARG00000102375,ENSDARG00000058630,ENSDARG00000011000
Molecular Function	GO:0017137	Rab GTPase binding	5	23	0.000133469	0.00324708	ENSDARG00000075706,ENSDARG00000003381,ENSDARG00000090036,ENSDARG00000079811,ENSDARG00000070094
Molecular Function	GO:0003697	single-stranded DNA binding	4	15	0.000138086	0.00331001	ENSDARG00000059398,ENSDARG00000070119,ENSDARG00000045853,ENSDARG00000023678
Biological Process	GO:0006595	polyamine metabolic process	3	9	0.000187865	0.00392589	ENSDARG00000071403,ENSDARG00000045929,ENSDARG00000104782
Cellular Component	GO:0005635	nuclear envelope	5	25	0.000220088	0.00454106	ENSDARG00000103296,ENSDARG00000068926,ENSDARG00000077307,ENSDARG00000023237,ENSDARG00000016010
Biological Process	GO:0016070	RNA metabolic process	78	1466	0.000245092	0.00499376	ENSDARG00000114554,ENSDARG00000075805,ENSDARG00000011000,ENSDARG00000077353,ENSDARG00000018871,ENSDARG00000087646,ENSDARG00000086362,ENSDARG00000007413,ENSDARG00000086345,ENSDARG00000027658,ENSDARG00000102375,ENSDARG00000101831,ENSDARG00000025421,ENSDARG00000107511,ENSDARG00000058011,ENSDARG00000078784,ENSDARG00000040948,ENSDARG00000043492,ENSDARG00000006939,ENSDARG00000026395,ENSDARG00000052480,…
Molecular Function	GO:0004527	exonuclease activity	4	17	0.000267852	0.0053901	ENSDARG00000058801,ENSDARG00000091652,ENSDARG00000016117,ENSDARG00000101900
Biological Process	GO:0046483	heterocycle metabolic process	98	1959	0.00039687	0.007889	ENSDARG00000114554,ENSDARG00000016117,ENSDARG00000075805,ENSDARG00000045853,ENSDARG00000011000,ENSDARG00000077353,ENSDARG00000018871,ENSDARG00000087646,ENSDARG00000086362,ENSDARG00000007413,ENSDARG00000086345,ENSDARG00000027658,ENSDARG00000102375,ENSDARG00000101831,ENSDARG00000025421,ENSDARG00000107511,ENSDARG00000058011,ENSDARG00000078784,ENSDARG00000040948,ENSDARG00000043492,ENSDARG00000006939,…
Biological Process	GO:0006139	nucleobase-containing compound metabolic process	96	1918	0.00044628	0.00818091	ENSDARG00000114554,ENSDARG00000016117,ENSDARG00000075805,ENSDARG00000045853,ENSDARG00000011000,ENSDARG00000077353,ENSDARG00000018871,ENSDARG00000087646,ENSDARG00000086362,ENSDARG00000007413,ENSDARG00000086345,ENSDARG00000027658,ENSDARG00000102375,ENSDARG00000101831,ENSDARG00000025421,ENSDARG00000107511,ENSDARG00000058011,ENSDARG00000078784,ENSDARG00000040948,ENSDARG00000043492,ENSDARG00000006939,…
Biological Process	GO:0006281	DNA repair	13	136	0.000433817	0.00818091	ENSDARG00000029250,ENSDARG00000042527,ENSDARG00000105014,ENSDARG00000079457,ENSDARG00000045853,ENSDARG00000023678,ENSDARG00000074933,ENSDARG00000007885,ENSDARG00000058801,ENSDARG00000059963,ENSDARG00000079015,ENSDARG00000018918,ENSDARG00000007175
Biological Process	GO:0032793	positive regulation of CREB transcription factor activity	2	5	0.000451706	0.00818091	ENSDARG00000074910,ENSDARG00000052114
Cellular Component	GO:0005669	transcription factor TFIID complex	2	5	0.000451706	0.00818091	ENSDARG00000075732,ENSDARG00000075805
Cellular Component	GO:0042765	GPI-anchor transamidase complex	2	5	0.000451706	0.00818091	ENSDARG00000075530,ENSDARG00000024479
Cellular Component	GO:0043240	Fanconi anaemia nuclear complex	2	5	0.000451706	0.00818091	ENSDARG00000079457,ENSDARG00000007885
Molecular Function	GO:0000990	transcription factor activity, core RNA polymerase binding	2	5	0.000451706	0.00818091	ENSDARG00000102375,ENSDARG00000058630
Molecular Function	GO:0017080	sodium channel regulator activity	2	5	0.000451706	0.00818091	ENSDARG00000062359,ENSDARG00000101713
Biological Process	GO:0019058	viral life cycle	3	11	0.000464196	0.00831473	ENSDARG00000062831,ENSDARG00000068729,ENSDARG00000063390
Biological Process	GO:0006725	cellular aromatic compound metabolic process	97	1966	0.000678975	0.0115284	ENSDARG00000114554,ENSDARG00000016117,ENSDARG00000075805,ENSDARG00000045853,ENSDARG00000011000,ENSDARG00000077353,ENSDARG00000018871,ENSDARG00000087646,ENSDARG00000086362,ENSDARG00000007413,ENSDARG00000086345,ENSDARG00000027658,ENSDARG00000102375,ENSDARG00000101831,ENSDARG00000025421,ENSDARG00000107511,ENSDARG00000058011,ENSDARG00000078784,ENSDARG00000040948,ENSDARG00000043492,ENSDARG00000006939,…
Biological Process	GO:0001510	RNA methylation	3	12	0.000676353	0.0115284	ENSDARG00000097465,ENSDARG00000107511,ENSDARG00000018871
Biological Process	GO:0006576	cellular biogenic amine metabolic process	3	12	0.000676353	0.0115284	ENSDARG00000071403,ENSDARG00000045929,ENSDARG00000104782
Biological Process	GO:0016032	viral process	3	12	0.000676353	0.0115284	ENSDARG00000062831,ENSDARG00000068729,ENSDARG00000063390
Biological Process	GO:0044106	cellular amine metabolic process	3	12	0.000676353	0.0115284	ENSDARG00000071403,ENSDARG00000045929,ENSDARG00000104782
Biological Process	GO:1901360	organic cyclic compound metabolic process	98	1997	0.000764104	0.0128401	ENSDARG00000114554,ENSDARG00000016117,ENSDARG00000075805,ENSDARG00000045853,ENSDARG00000011000,ENSDARG00000077353,ENSDARG00000018871,ENSDARG00000087646,ENSDARG00000086362,ENSDARG00000007413,ENSDARG00000086345,ENSDARG00000027658,ENSDARG00000102375,ENSDARG00000101831,ENSDARG00000025421,ENSDARG00000107511,ENSDARG00000058011,ENSDARG00000078784,ENSDARG00000040948,ENSDARG00000043492,ENSDARG00000006939,…
Molecular Function	GO:0005515	protein binding	204	4692	0.00112225	0.0130169	ENSDARG00000036558,ENSDARG00000090787,ENSDARG00000007523,ENSDARG00000078311,ENSDARG00000074521,ENSDARG00000057527,ENSDARG00000100383,ENSDARG00000063385,ENSDARG00000016651,ENSDARG00000102587,ENSDARG00000043850,ENSDARG00000076733,ENSDARG00000015224,ENSDARG00000111388,ENSDARG00000089780,ENSDARG00000079158,ENSDARG00000059226,ENSDARG00000003085,ENSDARG00000007398,ENSDARG00000079703,ENSDARG00000056830,…
Biological Process	GO:0033554	cellular response to stress	15	184	0.00113122	0.0130169	ENSDARG00000029250,ENSDARG00000042527,ENSDARG00000105014,ENSDARG00000079457,ENSDARG00000068729,ENSDARG00000045853,ENSDARG00000023678,ENSDARG00000074933,ENSDARG00000007885,ENSDARG00000058801,ENSDARG00000059963,ENSDARG00000079015,ENSDARG00000015793,ENSDARG00000018918,ENSDARG00000007175
Molecular Function	GO:0015631	tubulin binding	12	131	0.00097055	0.0130169	ENSDARG00000077687,ENSDARG00000068745,ENSDARG00000087616,ENSDARG00000074521,ENSDARG00000024575,ENSDARG00000103843,ENSDARG00000045880,ENSDARG00000063385,ENSDARG00000100261,ENSDARG00000053240,ENSDARG00000058000,ENSDARG00000098749
Molecular Function	GO:0004518	nuclease activity	8	71	0.00103866	0.0130169	ENSDARG00000091652,ENSDARG00000087529,ENSDARG00000105014,ENSDARG00000016117,ENSDARG00000023678,ENSDARG00000058801,ENSDARG00000101900,ENSDARG00000055563
Biological Process	GO:0044403	symbiosis, encompassing mutualism through parasitism	3	14	0.00129066	0.0130169	ENSDARG00000062831,ENSDARG00000068729,ENSDARG00000063390
Biological Process	GO:0044419	interspecies interaction between organisms	3	14	0.00129066	0.0130169	ENSDARG00000062831,ENSDARG00000068729,ENSDARG00000063390
Biological Process	GO:0009308	amine metabolic process	3	13	0.00094901	0.0130169	ENSDARG00000071403,ENSDARG00000045929,ENSDARG00000104782
Biological Process	GO:0009066	aspartate family amino acid metabolic process	2	6	0.000879	0.0130169	ENSDARG00000000540,ENSDARG00000104906
Biological Process	GO:0034453	microtubule anchoring	2	6	0.000879	0.0130169	ENSDARG00000060298,ENSDARG00000058000
Cellular Component	GO:0031965	nuclear membrane	2	6	0.000879	0.0130169	ENSDARG00000077307,ENSDARG00000023237
Biological Process	GO:0006974	cellular response to DNA damage stimulus	13	153	0.0013921	0.0136052	ENSDARG00000029250,ENSDARG00000042527,ENSDARG00000105014,ENSDARG00000079457,ENSDARG00000045853,ENSDARG00000023678,ENSDARG00000074933,ENSDARG00000007885,ENSDARG00000058801,ENSDARG00000059963,ENSDARG00000079015,ENSDARG00000018918,ENSDARG00000007175
Molecular Function	GO:0031406	carboxylic acid binding	7	60	0.00140226	0.0136052	ENSDARG00000062562,ENSDARG00000032553,ENSDARG00000088277,ENSDARG00000087863,ENSDARG00000100128,ENSDARG00000071233,ENSDARG00000099412
Molecular Function	GO:0043177	organic acid binding	7	60	0.00140226	0.0136052	ENSDARG00000062562,ENSDARG00000032553,ENSDARG00000088277,ENSDARG00000087863,ENSDARG00000100128,ENSDARG00000071233,ENSDARG00000099412
Biological Process	GO:0007286	spermatid development	2	7	0.00149676	0.0142673	ENSDARG00000062831,ENSDARG00000063390
Biological Process	GO:0048515	spermatid differentiation	2	7	0.00149676	0.0142673	ENSDARG00000062831,ENSDARG00000063390
Molecular Function	GO:0016247	channel regulator activity	2	7	0.00149676	0.0142673	ENSDARG00000062359,ENSDARG00000101713
Biological Process	GO:0034641	cellular nitrogen compound metabolic process	104	2187	0.00155093	0.0146977	ENSDARG00000114554,ENSDARG00000104111,ENSDARG00000016117,ENSDARG00000075805,ENSDARG00000045853,ENSDARG00000011000,ENSDARG00000077353,ENSDARG00000018871,ENSDARG00000087646,ENSDARG00000086362,ENSDARG00000007413,ENSDARG00000086345,ENSDARG00000027658,ENSDARG00000102375,ENSDARG00000101831,ENSDARG00000025421,ENSDARG00000107511,ENSDARG00000058011,ENSDARG00000068729,ENSDARG00000078784,ENSDARG00000040948,…
Cellular Component	GO:0090575	RNA polymerase II transcription factor complex	3	15	0.00170978	0.0160169	ENSDARG00000075732,ENSDARG00000075805,ENSDARG00000011000
Molecular Function	GO:0003887	DNA-directed DNA polymerase activity	3	15	0.00170978	0.0160169	ENSDARG00000058801,ENSDARG00000078214,ENSDARG00000103470
Molecular Function	GO:0005540	hyaluronic acid binding	4	25	0.00180788	0.0168391	ENSDARG00000088277,ENSDARG00000087863,ENSDARG00000100128,ENSDARG00000099412
Cellular Component	GO:0005654	nucleoplasm	9	92	0.00184523	0.0169928	ENSDARG00000075284,ENSDARG00000090895,ENSDARG00000079457,ENSDARG00000075805,ENSDARG00000011000,ENSDARG00000007885,ENSDARG00000075732,ENSDARG00000086670,ENSDARG00000075340
Cellular Component	GO:0044451	nucleoplasm part	9	92	0.00184523	0.0169928	ENSDARG00000075284,ENSDARG00000090895,ENSDARG00000079457,ENSDARG00000075805,ENSDARG00000011000,ENSDARG00000007885,ENSDARG00000075732,ENSDARG00000086670,ENSDARG00000075340
Cellular Component	GO:0061695	transferase complex, transferring phosphorus-containing groups	5	38	0.0022985	0.0199919	ENSDARG00000058801,ENSDARG00000075732,ENSDARG00000075805,ENSDARG00000038524,ENSDARG00000011000
Biological Process	GO:0043086	negative regulation of catalytic activity	3	16	0.00221475	0.0199919	ENSDARG00000071403,ENSDARG00000045929,ENSDARG00000104782
Molecular Function	GO:0034061	DNA polymerase activity	3	16	0.00221475	0.0199919	ENSDARG00000058801,ENSDARG00000078214,ENSDARG00000103470
Biological Process	GO:0007281	germ cell development	2	8	0.00233034	0.0199919	ENSDARG00000062831,ENSDARG00000063390
Biological Process	GO:0030260	entry into host cell	2	8	0.00233034	0.0199919	ENSDARG00000062831,ENSDARG00000063390
Biological Process	GO:0044409	entry into host	2	8	0.00233034	0.0199919	ENSDARG00000062831,ENSDARG00000063390
Biological Process	GO:0046718	viral entry into host cell	2	8	0.00233034	0.0199919	ENSDARG00000062831,ENSDARG00000063390
Biological Process	GO:0051017	actin filament bundle assembly	2	8	0.00233034	0.0199919	ENSDARG00000076414,ENSDARG00000101441
Biological Process	GO:0051701	interaction with host	2	8	0.00233034	0.0199919	ENSDARG00000062831,ENSDARG00000063390
Biological Process	GO:0051806	entry into cell of other organism involved in symbiotic interaction	2	8	0.00233034	0.0199919	ENSDARG00000062831,ENSDARG00000063390
Biological Process	GO:0051828	entry into other organism involved in symbiotic interaction	2	8	0.00233034	0.0199919	ENSDARG00000062831,ENSDARG00000063390
Molecular Function	GO:0000049	tRNA binding	2	8	0.00233034	0.0199919	ENSDARG00000091247,ENSDARG00000036894
Molecular Function	GO:0070403	NAD+ binding	2	8	0.00233034	0.0199919	ENSDARG00000011488,ENSDARG00000068064
Biological Process	GO:0010467	gene expression	81	1682	0.00352113	0.0253541	ENSDARG00000114554,ENSDARG00000104111,ENSDARG00000075805,ENSDARG00000011000,ENSDARG00000077353,ENSDARG00000087646,ENSDARG00000086362,ENSDARG00000007413,ENSDARG00000086345,ENSDARG00000027658,ENSDARG00000102375,ENSDARG00000101831,ENSDARG00000025421,ENSDARG00000107511,ENSDARG00000058011,ENSDARG00000068729,ENSDARG00000078784,ENSDARG00000040948,ENSDARG00000043492,ENSDARG00000006939,ENSDARG00000026395,…
Molecular Function	GO:0008092	cytoskeletal protein binding	22	340	0.0032787	0.0253541	ENSDARG00000032482,ENSDARG00000023237,ENSDARG00000077687,ENSDARG00000076414,ENSDARG00000076371,ENSDARG00000068745,ENSDARG00000101441,ENSDARG00000008170,ENSDARG00000074521,ENSDARG00000103843,ENSDARG00000063385,ENSDARG00000045880,ENSDARG00000053240,ENSDARG00000058000,ENSDARG00000029019,ENSDARG00000068926,ENSDARG00000087616,ENSDARG00000059466,ENSDARG00000024575,ENSDARG00000100261,ENSDARG00000098749,…
Molecular Function	GO:0019899	enzyme binding	9	100	0.00342345	0.0253541	ENSDARG00000117155,ENSDARG00000021885,ENSDARG00000075706,ENSDARG00000010784,ENSDARG00000003381,ENSDARG00000079811,ENSDARG00000070094,ENSDARG00000071251,ENSDARG00000090036
Molecular Function	GO:0005539	glycosaminoglycan binding	5	40	0.00300585	0.0253541	ENSDARG00000103542,ENSDARG00000088277,ENSDARG00000087863,ENSDARG00000100128,ENSDARG00000099412
Cellular Component	GO:0005815	microtubule organizing center	4	28	0.00305711	0.0253541	ENSDARG00000060298,ENSDARG00000101309,ENSDARG00000058000,ENSDARG00000024219
Biological Process	GO:0008277	regulation of G-protein coupled receptor protein signaling pathway	2	9	0.00340158	0.0253541	ENSDARG00000037895,ENSDARG00000089077
Biological Process	GO:0022412	cellular process involved in reproduction in multicellular organism	2	9	0.00340158	0.0253541	ENSDARG00000062831,ENSDARG00000063390
Biological Process	GO:0006950	response to stress	21	325	0.00394834	0.0258465	ENSDARG00000020741,ENSDARG00000079457,ENSDARG00000045853,ENSDARG00000058801,ENSDARG00000079015,ENSDARG00000015793,ENSDARG00000007175,ENSDARG00000029250,ENSDARG00000042527,ENSDARG00000105014,ENSDARG00000068729,ENSDARG00000023678,ENSDARG00000074933,ENSDARG00000007885,ENSDARG00000022048,ENSDARG00000089383,ENSDARG00000024032,ENSDARG00000034862,ENSDARG00000059963,ENSDARG00000059507,ENSDARG00000018918
Cellular Component	GO:0005634	nucleus	55	1073	0.00399047	0.0260179	ENSDARG00000077307,ENSDARG00000023237,ENSDARG00000114554,ENSDARG00000016010,ENSDARG00000075805,ENSDARG00000045853,ENSDARG00000011000,ENSDARG00000087646,ENSDARG00000077120,ENSDARG00000068640,ENSDARG00000086670,ENSDARG00000062244,ENSDARG00000074910,ENSDARG00000102375,ENSDARG00000038672,ENSDARG00000101831,ENSDARG00000025421,ENSDARG00000075340,ENSDARG00000075284,ENSDARG00000105014,ENSDARG00000090895,…
Biological Process	GO:0051301	cell division	4	30	0.00417594	0.0271187	ENSDARG00000096554,ENSDARG00000017140,ENSDARG00000101309,ENSDARG00000068759
Biological Process	GO:0044092	negative regulation of molecular function	3	19	0.00432587	0.0278702	ENSDARG00000071403,ENSDARG00000045929,ENSDARG00000104782
Molecular Function	GO:0031418	L-ascorbic acid binding	3	19	0.00432587	0.0278702	ENSDARG00000062562,ENSDARG00000032553,ENSDARG00000071233
Cellular Component	GO:0031981	nuclear lumen	11	138	0.00451038	0.0289445	ENSDARG00000075284,ENSDARG00000103610,ENSDARG00000090895,ENSDARG00000079457,ENSDARG00000075805,ENSDARG00000011000,ENSDARG00000007885,ENSDARG00000075732,ENSDARG00000086670,ENSDARG00000068461,ENSDARG00000075340
Biological Process	GO:0042742	defense response to bacterium	2	10	0.00472906	0.0299937	ENSDARG00000022048,ENSDARG00000024032
Biological Process	GO:0061572	actin filament bundle organization	2	10	0.00472906	0.0299937	ENSDARG00000076414,ENSDARG00000101441
Molecular Function	GO:0008641	small protein activating enzyme activity	2	10	0.00472906	0.0299937	ENSDARG00000010487,ENSDARG00000008239
Cellular Component	GO:0016591	DNA-directed RNA polymerase II, holoenzyme	3	20	0.00525407	0.0331943	ENSDARG00000075732,ENSDARG00000075805,ENSDARG00000011000
Cellular Component	GO:1990234	transferase complex	9	107	0.00555006	0.0349289	ENSDARG00000075284,ENSDARG00000090895,ENSDARG00000097465,ENSDARG00000076733,ENSDARG00000075805,ENSDARG00000011000,ENSDARG00000058801,ENSDARG00000075732,ENSDARG00000038524
Biological Process	GO:0006351	transcription, DNA-templated	59	1191	0.00623302	0.0382047	ENSDARG00000114554,ENSDARG00000055630,ENSDARG00000075805,ENSDARG00000010591,ENSDARG00000011000,ENSDARG00000077353,ENSDARG00000087646,ENSDARG00000086362,ENSDARG00000077120,ENSDARG00000068640,ENSDARG00000059836,ENSDARG00000007413,ENSDARG00000086345,ENSDARG00000062244,ENSDARG00000027658,ENSDARG00000074910,ENSDARG00000053829,ENSDARG00000102375,ENSDARG00000038672,ENSDARG00000101831,ENSDARG00000075340,…
Biological Process	GO:0097659	nucleic acid-templated transcription	59	1191	0.00623302	0.0382047	ENSDARG00000114554,ENSDARG00000055630,ENSDARG00000075805,ENSDARG00000010591,ENSDARG00000011000,ENSDARG00000077353,ENSDARG00000087646,ENSDARG00000086362,ENSDARG00000077120,ENSDARG00000068640,ENSDARG00000059836,ENSDARG00000007413,ENSDARG00000086345,ENSDARG00000062244,ENSDARG00000027658,ENSDARG00000074910,ENSDARG00000053829,ENSDARG00000102375,ENSDARG00000038672,ENSDARG00000101831,ENSDARG00000075340,…
Biological Process	GO:0009451	RNA modification	5	46	0.00610712	0.0382047	ENSDARG00000028976,ENSDARG00000061985,ENSDARG00000097465,ENSDARG00000107511,ENSDARG00000018871
Biological Process	GO:0043066	negative regulation of apoptotic process	2	11	0.00632838	0.0382047	ENSDARG00000094704,ENSDARG00000089109
Biological Process	GO:0043069	negative regulation of programmed cell death	2	11	0.00632838	0.0382047	ENSDARG00000094704,ENSDARG00000089109
Biological Process	GO:0051091	positive regulation of sequence-specific DNA binding transcription factor activity	2	11	0.00632838	0.0382047	ENSDARG00000074910,ENSDARG00000052114
Biological Process	GO:0060548	negative regulation of cell death	2	11	0.00632838	0.0382047	ENSDARG00000094704,ENSDARG00000089109
Biological Process	GO:0090305	nucleic acid phosphodiester bond hydrolysis	2	11	0.00632838	0.0382047	ENSDARG00000043912,ENSDARG00000009748
Cellular Component	GO:0005813	centrosome	2	11	0.00632838	0.0382047	ENSDARG00000060298,ENSDARG00000058000
Molecular Function	GO:0008408	3'-5' exonuclease activity	2	11	0.00632838	0.0382047	ENSDARG00000058801,ENSDARG00000016117
Molecular Function	GO:0046982	protein heterodimerization activity	2	11	0.00632838	0.0382047	ENSDARG00000062831,ENSDARG00000063390
Biological Process	GO:0032774	RNA biosynthetic process	59	1195	0.00668025	0.0401801	ENSDARG00000114554,ENSDARG00000055630,ENSDARG00000075805,ENSDARG00000010591,ENSDARG00000011000,ENSDARG00000077353,ENSDARG00000087646,ENSDARG00000086362,ENSDARG00000077120,ENSDARG00000068640,ENSDARG00000059836,ENSDARG00000007413,ENSDARG00000086345,ENSDARG00000062244,ENSDARG00000027658,ENSDARG00000074910,ENSDARG00000053829,ENSDARG00000102375,ENSDARG00000038672,ENSDARG00000101831,ENSDARG00000075340,…
Biological Process	GO:0032259	methylation	6	62	0.00703388	0.040239	ENSDARG00000088999,ENSDARG00000062244,ENSDARG00000097465,ENSDARG00000036345,ENSDARG00000107511,ENSDARG00000018871
Molecular Function	GO:0003723	RNA binding	19	305	0.00817665	0.0427674	ENSDARG00000053912,ENSDARG00000063626,ENSDARG00000045853,ENSDARG00000038713,ENSDARG00000028976,ENSDARG00000103478,ENSDARG00000075936,ENSDARG00000105626,ENSDARG00000014366,ENSDARG00000025421,ENSDARG00000026489,ENSDARG00000061687,ENSDARG00000100264,ENSDARG00000068729,ENSDARG00000111388,ENSDARG00000036894,ENSDARG00000061985,ENSDARG00000091247,ENSDARG00000069066
Molecular Function	GO:0008017	microtubule binding	9	113	0.00809253	0.0427674	ENSDARG00000077687,ENSDARG00000074521,ENSDARG00000024575,ENSDARG00000103843,ENSDARG00000045880,ENSDARG00000063385,ENSDARG00000100261,ENSDARG00000053240,ENSDARG00000058000
Molecular Function	GO:0004519	endonuclease activity	4	35	0.00819847	0.0427674	ENSDARG00000087529,ENSDARG00000105014,ENSDARG00000055563,ENSDARG00000023678
Biological Process	GO:0009617	response to bacterium	2	12	0.00821239	0.0427674	ENSDARG00000022048,ENSDARG00000024032
Biological Process	GO:0030097	hemopoiesis	2	12	0.00821239	0.0427674	ENSDARG00000053558,ENSDARG00000038672
Biological Process	GO:0048534	hematopoietic or lymphoid organ development	2	12	0.00821239	0.0427674	ENSDARG00000053558,ENSDARG00000038672
Biological Process	GO:0051262	protein tetramerization	2	12	0.00821239	0.0427674	ENSDARG00000103454,ENSDARG00000074910
Cellular Component	GO:0005643	nuclear pore	2	12	0.00821239	0.0427674	ENSDARG00000103296,ENSDARG00000016010
Biological Process	GO:0006396	RNA processing	14	206	0.00839892	0.0435995	ENSDARG00000053912,ENSDARG00000063627,ENSDARG00000097465,ENSDARG00000092240,ENSDARG00000032876,ENSDARG00000075936,ENSDARG00000105626,ENSDARG00000014366,ENSDARG00000091367,ENSDARG00000055563,ENSDARG00000025421,ENSDARG00000107511,ENSDARG00000007092,ENSDARG00000052480
Cellular Component	GO:0000428	DNA-directed RNA polymerase complex	3	23	0.00881112	0.0453064	ENSDARG00000075732,ENSDARG00000075805,ENSDARG00000011000
Cellular Component	GO:0030880	RNA polymerase complex	3	23	0.00881112	0.0453064	ENSDARG00000075732,ENSDARG00000075805,ENSDARG00000011000
Cellular Component	GO:0055029	nuclear DNA-directed RNA polymerase complex	3	23	0.00881112	0.0453064	ENSDARG00000075732,ENSDARG00000075805,ENSDARG00000011000
Molecular Function	GO:0008168	methyltransferase activity	10	133	0.00921551	0.0472367	ENSDARG00000053912,ENSDARG00000097465,ENSDARG00000104906,ENSDARG00000018871,ENSDARG00000088999,ENSDARG00000103478,ENSDARG00000062244,ENSDARG00000036345,ENSDARG00000100482,ENSDARG00000107511
Biological Process	GO:0001775	cell activation	3	24	0.0102753	0.0508649	ENSDARG00000022048,ENSDARG00000020741,ENSDARG00000038672
Biological Process	GO:0043207	response to external biotic stimulus	3	24	0.0102753	0.0508649	ENSDARG00000022048,ENSDARG00000024032,ENSDARG00000068729
Biological Process	GO:0051707	response to other organism	3	24	0.0102753	0.0508649	ENSDARG00000022048,ENSDARG00000024032,ENSDARG00000068729
Biological Process	GO:0002520	immune system development	2	13	0.0103914	0.0508649	ENSDARG00000053558,ENSDARG00000038672
Biological Process	GO:0003006	developmental process involved in reproduction	2	13	0.0103914	0.0508649	ENSDARG00000062831,ENSDARG00000063390
Biological Process	GO:0006383	transcription from RNA polymerase III promoter	2	13	0.0103914	0.0508649	ENSDARG00000102375,ENSDARG00000058630
Biological Process	GO:0006505	GPI anchor metabolic process	2	13	0.0103914	0.0508649	ENSDARG00000075530,ENSDARG00000024479
Biological Process	GO:0006506	GPI anchor biosynthetic process	2	13	0.0103914	0.0508649	ENSDARG00000075530,ENSDARG00000024479
Biological Process	GO:0006661	phosphatidylinositol biosynthetic process	2	13	0.0103914	0.0508649	ENSDARG00000075530,ENSDARG00000024479
Biological Process	GO:0032507	maintenance of protein location in cell	2	13	0.0103914	0.0508649	ENSDARG00000068926,ENSDARG00000023237
Biological Process	GO:0045185	maintenance of protein location	2	13	0.0103914	0.0508649	ENSDARG00000068926,ENSDARG00000023237
Biological Process	GO:0051651	maintenance of location in cell	2	13	0.0103914	0.0508649	ENSDARG00000068926,ENSDARG00000023237
Cellular Component	GO:0001518	voltage-gated sodium channel complex	2	13	0.0103914	0.0508649	ENSDARG00000062359,ENSDARG00000101713
Cellular Component	GO:0034706	sodium channel complex	2	13	0.0103914	0.0508649	ENSDARG00000062359,ENSDARG00000101713
Molecular Function	GO:0008013	beta-catenin binding	2	13	0.0103914	0.0508649	ENSDARG00000038672,ENSDARG00000055054
Biological Process	GO:0006259	DNA metabolic process	16	252	0.0108427	0.0529148	ENSDARG00000079457,ENSDARG00000045853,ENSDARG00000058801,ENSDARG00000079015,ENSDARG00000038672,ENSDARG00000007175,ENSDARG00000029250,ENSDARG00000042527,ENSDARG00000105014,ENSDARG00000043912,ENSDARG00000023678,ENSDARG00000007885,ENSDARG00000009748,ENSDARG00000074933,ENSDARG00000059963,ENSDARG00000018918
Biological Process	GO:0002237	response to molecule of bacterial origin	1	5	0.0122478	0.0532373	ENSDARG00000022048
Biological Process	GO:0002429	immune response-activating cell surface receptor signaling pathway	1	5	0.0122478	0.0532373	ENSDARG00000053311
Biological Process	GO:0002521	leukocyte differentiation	1	5	0.0122478	0.0532373	ENSDARG00000038672
Biological Process	GO:0002768	immune response-regulating cell surface receptor signaling pathway	1	5	0.0122478	0.0532373	ENSDARG00000053311
Biological Process	GO:0006625	protein targeting to peroxisome	1	5	0.0122478	0.0532373	ENSDARG00000035149
Biological Process	GO:0007422	peripheral nervous system development	1	5	0.0122478	0.0532373	ENSDARG00000101959
Biological Process	GO:0010001	glial cell differentiation	1	5	0.0122478	0.0532373	ENSDARG00000040948
Biological Process	GO:0016539	intein-mediated protein splicing	1	5	0.0122478	0.0532373	ENSDARG00000002479
Biological Process	GO:0019722	calcium-mediated signaling	1	5	0.0122478	0.0532373	ENSDARG00000021869
Biological Process	GO:0019932	second-messenger-mediated signaling	1	5	0.0122478	0.0532373	ENSDARG00000021869
Biological Process	GO:0021700	developmental maturation	1	5	0.0122478	0.0532373	ENSDARG00000075549
Biological Process	GO:0030865	cortical cytoskeleton organization	1	5	0.0122478	0.0532373	ENSDARG00000029019
Biological Process	GO:0030866	cortical actin cytoskeleton organization	1	5	0.0122478	0.0532373	ENSDARG00000029019
Biological Process	GO:0030908	protein splicing	1	5	0.0122478	0.0532373	ENSDARG00000002479
Biological Process	GO:0030968	endoplasmic reticulum unfolded protein response	1	5	0.0122478	0.0532373	ENSDARG00000015793
Biological Process	GO:0032465	regulation of cytokinesis	1	5	0.0122478	0.0532373	ENSDARG00000101309
Biological Process	GO:0034620	cellular response to unfolded protein	1	5	0.0122478	0.0532373	ENSDARG00000015793
Biological Process	GO:0035304	regulation of protein dephosphorylation	1	5	0.0122478	0.0532373	ENSDARG00000068759
Biological Process	GO:0035967	cellular response to topologically incorrect protein	1	5	0.0122478	0.0532373	ENSDARG00000015793
Biological Process	GO:0042063	gliogenesis	1	5	0.0122478	0.0532373	ENSDARG00000040948
Biological Process	GO:0043574	peroxisomal transport	1	5	0.0122478	0.0532373	ENSDARG00000035149
Biological Process	GO:0050851	antigen receptor-mediated signaling pathway	1	5	0.0122478	0.0532373	ENSDARG00000053311
Biological Process	GO:0051302	regulation of cell division	1	5	0.0122478	0.0532373	ENSDARG00000101309
Biological Process	GO:0072662	protein localization to peroxisome	1	5	0.0122478	0.0532373	ENSDARG00000035149
Biological Process	GO:0072663	establishment of protein localization to peroxisome	1	5	0.0122478	0.0532373	ENSDARG00000035149
Biological Process	GO:0090068	positive regulation of cell cycle process	1	5	0.0122478	0.0532373	ENSDARG00000075599
Cellular Component	GO:0005637	nuclear inner membrane	1	5	0.0122478	0.0532373	ENSDARG00000077307
Cellular Component	GO:0005639	integral component of nuclear inner membrane	1	5	0.0122478	0.0532373	ENSDARG00000077307
Cellular Component	GO:0005747	mitochondrial respiratory chain complex I	1	5	0.0122478	0.0532373	ENSDARG00000090389
Cellular Component	GO:0005869	dynactin complex	1	5	0.0122478	0.0532373	ENSDARG00000023988
Cellular Component	GO:0016533	cyclin-dependent protein kinase 5 holoenzyme complex	1	5	0.0122478	0.0532373	ENSDARG00000078671
Cellular Component	GO:0017119	Golgi transport complex	1	5	0.0122478	0.0532373	ENSDARG00000008235
Cellular Component	GO:0030964	NADH dehydrogenase complex	1	5	0.0122478	0.0532373	ENSDARG00000090389
Cellular Component	GO:0031229	intrinsic component of nuclear inner membrane	1	5	0.0122478	0.0532373	ENSDARG00000077307
Cellular Component	GO:0044453	nuclear membrane part	1	5	0.0122478	0.0532373	ENSDARG00000077307
Cellular Component	GO:0045271	respiratory chain complex I	1	5	0.0122478	0.0532373	ENSDARG00000090389
Molecular Function	GO:0004488	methylenetetrahydrofolate dehydrogenase (NADP+) activity	1	5	0.0122478	0.0532373	ENSDARG00000054199
Molecular Function	GO:0016409	palmitoyltransferase activity	1	5	0.0122478	0.0532373	ENSDARG00000060515
Molecular Function	GO:0016534	cyclin-dependent protein kinase 5 activator activity	1	5	0.0122478	0.0532373	ENSDARG00000078671
Molecular Function	GO:0016884	carbon-nitrogen ligase activity, with glutamine as amido-N-donor	1	5	0.0122478	0.0532373	ENSDARG00000000540
Molecular Function	GO:0035497	cAMP response element binding	1	5	0.0122478	0.0532373	ENSDARG00000015793
Biological Process	GO:0030154	cell differentiation	12	177	0.0126985	0.0549311	ENSDARG00000077687,ENSDARG00000062831,ENSDARG00000003146,ENSDARG00000103123,ENSDARG00000096756,ENSDARG00000008170,ENSDARG00000101959,ENSDARG00000040948,ENSDARG00000067829,ENSDARG00000093357,ENSDARG00000038672,ENSDARG00000063390
Biological Process	GO:0051321	meiotic cell cycle	2	14	0.0128734	0.0549311	ENSDARG00000090664,ENSDARG00000043912
Biological Process	GO:0060070	canonical Wnt signaling pathway	2	14	0.0128734	0.0549311	ENSDARG00000038672,ENSDARG00000055054
Molecular Function	GO:0004190	aspartic-type endopeptidase activity	2	14	0.0128734	0.0549311	ENSDARG00000006477,ENSDARG00000037846
Molecular Function	GO:0019901	protein kinase binding	2	14	0.0128734	0.0549311	ENSDARG00000117155,ENSDARG00000010784
Molecular Function	GO:0042803	protein homodimerization activity	2	14	0.0128734	0.0549311	ENSDARG00000062831,ENSDARG00000063390
Molecular Function	GO:0070001	aspartic-type peptidase activity	2	14	0.0128734	0.0549311	ENSDARG00000006477,ENSDARG00000037846
Biological Process	GO:0022008	neurogenesis	8	104	0.0134028	0.0570408	ENSDARG00000077687,ENSDARG00000003146,ENSDARG00000103123,ENSDARG00000096756,ENSDARG00000008170,ENSDARG00000101959,ENSDARG00000040948,ENSDARG00000093357
Molecular Function	GO:0000989	transcription factor activity, transcription factor binding	7	87	0.0136929	0.0581236	ENSDARG00000002970,ENSDARG00000067829,ENSDARG00000102375,ENSDARG00000058630,ENSDARG00000040917,ENSDARG00000075340,ENSDARG00000055054
Molecular Function	GO:0016741	transferase activity, transferring one-carbon groups	10	141	0.013888	0.0587987	ENSDARG00000053912,ENSDARG00000097465,ENSDARG00000104906,ENSDARG00000018871,ENSDARG00000088999,ENSDARG00000103478,ENSDARG00000062244,ENSDARG00000036345,ENSDARG00000100482,ENSDARG00000107511
Biological Process	GO:0009607	response to biotic stimulus	4	40	0.0143329	0.0605248	ENSDARG00000022048,ENSDARG00000024032,ENSDARG00000068729,ENSDARG00000100751
Biological Process	GO:0048666	neuron development	6	71	0.0144058	0.0606755	ENSDARG00000101959,ENSDARG00000077687,ENSDARG00000003146,ENSDARG00000103123,ENSDARG00000093357,ENSDARG00000008170
Biological Process	GO:0006355	regulation of transcription, DNA-templated	52	1075	0.0145524	0.0608218	ENSDARG00000114554,ENSDARG00000055630,ENSDARG00000075805,ENSDARG00000010591,ENSDARG00000077353,ENSDARG00000087646,ENSDARG00000086362,ENSDARG00000077120,ENSDARG00000068640,ENSDARG00000059836,ENSDARG00000007413,ENSDARG00000086345,ENSDARG00000062244,ENSDARG00000027658,ENSDARG00000074910,ENSDARG00000053829,ENSDARG00000038672,ENSDARG00000101831,ENSDARG00000075340,ENSDARG00000006192,ENSDARG00000058011,…
Biological Process	GO:1903506	regulation of nucleic acid-templated transcription	52	1075	0.0145524	0.0608218	ENSDARG00000114554,ENSDARG00000055630,ENSDARG00000075805,ENSDARG00000010591,ENSDARG00000077353,ENSDARG00000087646,ENSDARG00000086362,ENSDARG00000077120,ENSDARG00000068640,ENSDARG00000059836,ENSDARG00000007413,ENSDARG00000086345,ENSDARG00000062244,ENSDARG00000027658,ENSDARG00000074910,ENSDARG00000053829,ENSDARG00000038672,ENSDARG00000101831,ENSDARG00000075340,ENSDARG00000006192,ENSDARG00000058011,…
Biological Process	GO:2001141	regulation of RNA biosynthetic process	52	1075	0.0145524	0.0608218	ENSDARG00000114554,ENSDARG00000055630,ENSDARG00000075805,ENSDARG00000010591,ENSDARG00000077353,ENSDARG00000087646,ENSDARG00000086362,ENSDARG00000077120,ENSDARG00000068640,ENSDARG00000059836,ENSDARG00000007413,ENSDARG00000086345,ENSDARG00000062244,ENSDARG00000027658,ENSDARG00000074910,ENSDARG00000053829,ENSDARG00000038672,ENSDARG00000101831,ENSDARG00000075340,ENSDARG00000006192,ENSDARG00000058011,…
Molecular Function	GO:0000988	transcription factor activity, protein binding	7	88	0.0145993	0.0608617	ENSDARG00000002970,ENSDARG00000067829,ENSDARG00000102375,ENSDARG00000058630,ENSDARG00000040917,ENSDARG00000075340,ENSDARG00000055054
Biological Process	GO:0010564	regulation of cell cycle process	3	27	0.0155794	0.0643146	ENSDARG00000096554,ENSDARG00000101309,ENSDARG00000075599
Biological Process	GO:0045321	leukocyte activation	2	15	0.0156643	0.0643146	ENSDARG00000022048,ENSDARG00000038672
Biological Process	GO:0051090	regulation of sequence-specific DNA binding transcription factor activity	2	15	0.0156643	0.0643146	ENSDARG00000074910,ENSDARG00000052114
Cellular Component	GO:0030176	integral component of endoplasmic reticulum membrane	2	15	0.0156643	0.0643146	ENSDARG00000075530,ENSDARG00000024479
Cellular Component	GO:0031227	intrinsic component of endoplasmic reticulum membrane	2	15	0.0156643	0.0643146	ENSDARG00000075530,ENSDARG00000024479
Molecular Function	GO:0016877	ligase activity, forming carbon-sulfur bonds	2	15	0.0156643	0.0643146	ENSDARG00000010487,ENSDARG00000008239
Cellular Component	GO:0043231	intracellular membrane-bounded organelle	67	1444	0.0159982	0.0655203	ENSDARG00000114554,ENSDARG00000104111,ENSDARG00000016010,ENSDARG00000075805,ENSDARG00000045853,ENSDARG00000011000,ENSDARG00000087646,ENSDARG00000086670,ENSDARG00000102375,ENSDARG00000101831,ENSDARG00000025421,ENSDARG00000075284,ENSDARG00000090895,ENSDARG00000043236,ENSDARG00000076733,ENSDARG00000068926,ENSDARG00000035149,ENSDARG00000090389,ENSDARG00000078784,ENSDARG00000043680,ENSDARG00000093448,…
Biological Process	GO:2000112	regulation of cellular macromolecule biosynthetic process	53	1112	0.0179211	0.0667343	ENSDARG00000114554,ENSDARG00000055630,ENSDARG00000075805,ENSDARG00000010591,ENSDARG00000077353,ENSDARG00000087646,ENSDARG00000086362,ENSDARG00000077120,ENSDARG00000068640,ENSDARG00000059836,ENSDARG00000007413,ENSDARG00000086345,ENSDARG00000062244,ENSDARG00000027658,ENSDARG00000074910,ENSDARG00000053829,ENSDARG00000038672,ENSDARG00000101831,ENSDARG00000075340,ENSDARG00000006192,ENSDARG00000058011,…
Biological Process	GO:0051252	regulation of RNA metabolic process	52	1086	0.0173706	0.0667343	ENSDARG00000114554,ENSDARG00000055630,ENSDARG00000075805,ENSDARG00000010591,ENSDARG00000077353,ENSDARG00000087646,ENSDARG00000086362,ENSDARG00000077120,ENSDARG00000068640,ENSDARG00000059836,ENSDARG00000007413,ENSDARG00000086345,ENSDARG00000062244,ENSDARG00000027658,ENSDARG00000074910,ENSDARG00000053829,ENSDARG00000038672,ENSDARG00000101831,ENSDARG00000075340,ENSDARG00000006192,ENSDARG00000058011,…
Cellular Component	GO:0031974	membrane-enclosed lumen	11	165	0.0174397	0.0667343	ENSDARG00000075284,ENSDARG00000103610,ENSDARG00000090895,ENSDARG00000079457,ENSDARG00000075805,ENSDARG00000011000,ENSDARG00000007885,ENSDARG00000075732,ENSDARG00000086670,ENSDARG00000068461,ENSDARG00000075340
Cellular Component	GO:0043233	organelle lumen	11	165	0.0174397	0.0667343	ENSDARG00000075284,ENSDARG00000103610,ENSDARG00000090895,ENSDARG00000079457,ENSDARG00000075805,ENSDARG00000011000,ENSDARG00000007885,ENSDARG00000075732,ENSDARG00000086670,ENSDARG00000068461,ENSDARG00000075340
Cellular Component	GO:0070013	intracellular organelle lumen	11	165	0.0174397	0.0667343	ENSDARG00000075284,ENSDARG00000103610,ENSDARG00000090895,ENSDARG00000079457,ENSDARG00000075805,ENSDARG00000011000,ENSDARG00000007885,ENSDARG00000075732,ENSDARG00000086670,ENSDARG00000068461,ENSDARG00000075340
Molecular Function	GO:0005125	cytokine activity	6	74	0.0177761	0.0667343	ENSDARG00000112125,ENSDARG00000089383,ENSDARG00000039351,ENSDARG00000075343,ENSDARG00000037116,ENSDARG00000079158
Biological Process	GO:0000270	peptidoglycan metabolic process	1	6	0.0179323	0.0667343	ENSDARG00000062998
Biological Process	GO:0006308	DNA catabolic process	1	6	0.0179323	0.0667343	ENSDARG00000009748
Biological Process	GO:0006986	response to unfolded protein	1	6	0.0179323	0.0667343	ENSDARG00000015793
Biological Process	GO:0007064	mitotic sister chromatid cohesion	1	6	0.0179323	0.0667343	ENSDARG00000042056
Biological Process	GO:0007099	centriole replication	1	6	0.0179323	0.0667343	ENSDARG00000101309
Biological Process	GO:0007416	synapse assembly	1	6	0.0179323	0.0667343	ENSDARG00000008170
Biological Process	GO:0007568	aging	1	6	0.0179323	0.0667343	ENSDARG00000060350
Biological Process	GO:0009253	peptidoglycan catabolic process	1	6	0.0179323	0.0667343	ENSDARG00000062998
Biological Process	GO:0032309	icosanoid secretion	1	6	0.0179323	0.0667343	ENSDARG00000008948
Biological Process	GO:0035966	response to topologically incorrect protein	1	6	0.0179323	0.0667343	ENSDARG00000015793
Biological Process	GO:0042110	T cell activation	1	6	0.0179323	0.0667343	ENSDARG00000038672
Biological Process	GO:0042116	macrophage activation	1	6	0.0179323	0.0667343	ENSDARG00000022048
Biological Process	GO:0045787	positive regulation of cell cycle	1	6	0.0179323	0.0667343	ENSDARG00000075599
Biological Process	GO:0046717	acid secretion	1	6	0.0179323	0.0667343	ENSDARG00000008948
Biological Process	GO:0050482	arachidonic acid secretion	1	6	0.0179323	0.0667343	ENSDARG00000008948
Biological Process	GO:0071715	icosanoid transport	1	6	0.0179323	0.0667343	ENSDARG00000008948
Biological Process	GO:0098534	centriole assembly	1	6	0.0179323	0.0667343	ENSDARG00000101309
Biological Process	GO:0120009	intermembrane lipid transfer	1	6	0.0179323	0.0667343	ENSDARG00000054218
Biological Process	GO:1901571	fatty acid derivative transport	1	6	0.0179323	0.0667343	ENSDARG00000008948
Biological Process	GO:1903963	arachidonate transport	1	6	0.0179323	0.0667343	ENSDARG00000008948
Cellular Component	GO:0005890	sodium:potassium-exchanging ATPase complex	1	6	0.0179323	0.0667343	ENSDARG00000013144
Cellular Component	GO:0034708	methyltransferase complex	1	6	0.0179323	0.0667343	ENSDARG00000097465
Cellular Component	GO:0034992	microtubule organizing center attachment site	1	6	0.0179323	0.0667343	ENSDARG00000068926
Cellular Component	GO:0034993	LINC complex	1	6	0.0179323	0.0667343	ENSDARG00000068926
Cellular Component	GO:0044450	microtubule organizing center part	1	6	0.0179323	0.0667343	ENSDARG00000101309
Cellular Component	GO:0090533	cation-transporting ATPase complex	1	6	0.0179323	0.0667343	ENSDARG00000013144
Cellular Component	GO:0097525	spliceosomal snRNP complex	1	6	0.0179323	0.0667343	ENSDARG00000014366
Molecular Function	GO:0008195	phosphatidate phosphatase activity	1	6	0.0179323	0.0667343	ENSDARG00000098862
Molecular Function	GO:0015026	coreceptor activity	1	6	0.0179323	0.0667343	ENSDARG00000070668
Molecular Function	GO:0043539	protein serine/threonine kinase activator activity	1	6	0.0179323	0.0667343	ENSDARG00000078671
Molecular Function	GO:0046912	transferase activity, transferring acyl groups, acyl groups converted into alkyl on transfer	1	6	0.0179323	0.0667343	ENSDARG00000005236
Molecular Function	GO:0070006	metalloaminopeptidase activity	1	6	0.0179323	0.0667343	ENSDARG00000068461
Molecular Function	GO:0070569	uridylyltransferase activity	1	6	0.0179323	0.0667343	ENSDARG00000069543
Molecular Function	GO:0120013	intermembrane lipid transfer activity	1	6	0.0179323	0.0667343	ENSDARG00000054218
Biological Process	GO:0034654	nucleobase-containing compound biosynthetic process	61	1307	0.0182894	0.0674936	ENSDARG00000114554,ENSDARG00000055630,ENSDARG00000075805,ENSDARG00000010591,ENSDARG00000011000,ENSDARG00000077353,ENSDARG00000088390,ENSDARG00000058801,ENSDARG00000087646,ENSDARG00000086362,ENSDARG00000077120,ENSDARG00000068640,ENSDARG00000059836,ENSDARG00000007413,ENSDARG00000086345,ENSDARG00000062244,ENSDARG00000027658,ENSDARG00000074910,ENSDARG00000053829,ENSDARG00000102375,ENSDARG00000038672,…
Molecular Function	GO:0017016	Ras GTPase binding	5	58	0.0183434	0.0674936	ENSDARG00000075706,ENSDARG00000003381,ENSDARG00000090036,ENSDARG00000079811,ENSDARG00000070094
Molecular Function	GO:0031267	small GTPase binding	5	58	0.0183434	0.0674936	ENSDARG00000075706,ENSDARG00000003381,ENSDARG00000090036,ENSDARG00000079811,ENSDARG00000070094
Molecular Function	GO:0051015	actin filament binding	5	58	0.0183434	0.0674936	ENSDARG00000068926,ENSDARG00000076414,ENSDARG00000076371,ENSDARG00000101441,ENSDARG00000008170
Molecular Function	GO:0051020	GTPase binding	5	58	0.0183434	0.0674936	ENSDARG00000075706,ENSDARG00000003381,ENSDARG00000090036,ENSDARG00000079811,ENSDARG00000070094
Biological Process	GO:0000226	microtubule cytoskeleton organization	7	92	0.0186638	0.0681336	ENSDARG00000074521,ENSDARG00000060298,ENSDARG00000045880,ENSDARG00000101309,ENSDARG00000100261,ENSDARG00000058000,ENSDARG00000068480
Molecular Function	GO:0016874	ligase activity	7	92	0.0186638	0.0681336	ENSDARG00000010487,ENSDARG00000091247,ENSDARG00000008239,ENSDARG00000007715,ENSDARG00000038910,ENSDARG00000000540,ENSDARG00000060861
Biological Process	GO:0022618	ribonucleoprotein complex assembly	2	16	0.0187681	0.0681336	ENSDARG00000092240,ENSDARG00000014366
Biological Process	GO:0031349	positive regulation of defense response	2	16	0.0187681	0.0681336	ENSDARG00000022048,ENSDARG00000024032
Biological Process	GO:0045089	positive regulation of innate immune response	2	16	0.0187681	0.0681336	ENSDARG00000022048,ENSDARG00000024032
Molecular Function	GO:0005484	SNAP receptor activity	2	16	0.0187681	0.0681336	ENSDARG00000052518,ENSDARG00000035763
Biological Process	GO:0010556	regulation of macromolecule biosynthetic process	53	1116	0.0190664	0.0690626	ENSDARG00000114554,ENSDARG00000055630,ENSDARG00000075805,ENSDARG00000010591,ENSDARG00000077353,ENSDARG00000087646,ENSDARG00000086362,ENSDARG00000077120,ENSDARG00000068640,ENSDARG00000059836,ENSDARG00000007413,ENSDARG00000086345,ENSDARG00000062244,ENSDARG00000027658,ENSDARG00000074910,ENSDARG00000053829,ENSDARG00000038672,ENSDARG00000101831,ENSDARG00000075340,ENSDARG00000006192,ENSDARG00000058011,…
Biological Process	GO:0008654	phospholipid biosynthetic process	3	29	0.0199194	0.0718332	ENSDARG00000075530,ENSDARG00000079307,ENSDARG00000024479
Molecular Function	GO:0016836	hydro-lyase activity	3	29	0.0199194	0.0718332	ENSDARG00000038359,ENSDARG00000077119,ENSDARG00000045644
Biological Process	GO:0018130	heterocycle biosynthetic process	62	1339	0.0203618	0.0732667	ENSDARG00000114554,ENSDARG00000055630,ENSDARG00000075805,ENSDARG00000010591,ENSDARG00000011000,ENSDARG00000077353,ENSDARG00000088390,ENSDARG00000058801,ENSDARG00000087646,ENSDARG00000086362,ENSDARG00000077120,ENSDARG00000068640,ENSDARG00000059836,ENSDARG00000007413,ENSDARG00000086345,ENSDARG00000062244,ENSDARG00000027658,ENSDARG00000074910,ENSDARG00000053829,ENSDARG00000102375,ENSDARG00000038672,…
Biological Process	GO:0030182	neuron differentiation	7	94	0.0209738	0.0753023	ENSDARG00000101959,ENSDARG00000077687,ENSDARG00000040948,ENSDARG00000003146,ENSDARG00000103123,ENSDARG00000093357,ENSDARG00000008170
Biological Process	GO:0019219	regulation of nucleobase-containing compound metabolic process	52	1100	0.0215853	0.0772345	ENSDARG00000114554,ENSDARG00000055630,ENSDARG00000075805,ENSDARG00000010591,ENSDARG00000077353,ENSDARG00000087646,ENSDARG00000086362,ENSDARG00000077120,ENSDARG00000068640,ENSDARG00000059836,ENSDARG00000007413,ENSDARG00000086345,ENSDARG00000062244,ENSDARG00000027658,ENSDARG00000074910,ENSDARG00000053829,ENSDARG00000038672,ENSDARG00000101831,ENSDARG00000075340,ENSDARG00000006192,ENSDARG00000058011,…
Biological Process	GO:0048869	cellular developmental process	12	190	0.0216067	0.0772345	ENSDARG00000077687,ENSDARG00000062831,ENSDARG00000003146,ENSDARG00000103123,ENSDARG00000096756,ENSDARG00000008170,ENSDARG00000101959,ENSDARG00000040948,ENSDARG00000067829,ENSDARG00000093357,ENSDARG00000038672,ENSDARG00000063390
Biological Process	GO:0031326	regulation of cellular biosynthetic process	53	1126	0.022191	0.0777877	ENSDARG00000114554,ENSDARG00000055630,ENSDARG00000075805,ENSDARG00000010591,ENSDARG00000077353,ENSDARG00000087646,ENSDARG00000086362,ENSDARG00000077120,ENSDARG00000068640,ENSDARG00000059836,ENSDARG00000007413,ENSDARG00000086345,ENSDARG00000062244,ENSDARG00000027658,ENSDARG00000074910,ENSDARG00000053829,ENSDARG00000038672,ENSDARG00000101831,ENSDARG00000075340,ENSDARG00000006192,ENSDARG00000058011,…
Biological Process	GO:0048468	cell development	8	113	0.0219346	0.0777877	ENSDARG00000077687,ENSDARG00000062831,ENSDARG00000003146,ENSDARG00000103123,ENSDARG00000008170,ENSDARG00000101959,ENSDARG00000093357,ENSDARG00000063390
Biological Process	GO:0007283	spermatogenesis	2	17	0.0221869	0.0777877	ENSDARG00000062831,ENSDARG00000063390
Biological Process	GO:0008652	cellular amino acid biosynthetic process	2	17	0.0221869	0.0777877	ENSDARG00000000540,ENSDARG00000104906
Biological Process	GO:0048232	male gamete generation	2	17	0.0221869	0.0777877	ENSDARG00000062831,ENSDARG00000063390
Biological Process	GO:0071826	ribonucleoprotein complex subunit organization	2	17	0.0221869	0.0777877	ENSDARG00000092240,ENSDARG00000014366
Biological Process	GO:1901607	alpha-amino acid biosynthetic process	2	17	0.0221869	0.0777877	ENSDARG00000000540,ENSDARG00000104906
Molecular Function	GO:0019900	kinase binding	2	17	0.0221869	0.0777877	ENSDARG00000117155,ENSDARG00000010784
Molecular Function	GO:0042802	identical protein binding	2	17	0.0221869	0.0777877	ENSDARG00000062831,ENSDARG00000063390
Biological Process	GO:0009889	regulation of biosynthetic process	53	1127	0.0225249	0.0787887	ENSDARG00000114554,ENSDARG00000055630,ENSDARG00000075805,ENSDARG00000010591,ENSDARG00000077353,ENSDARG00000087646,ENSDARG00000086362,ENSDARG00000077120,ENSDARG00000068640,ENSDARG00000059836,ENSDARG00000007413,ENSDARG00000086345,ENSDARG00000062244,ENSDARG00000027658,ENSDARG00000074910,ENSDARG00000053829,ENSDARG00000038672,ENSDARG00000101831,ENSDARG00000075340,ENSDARG00000006192,ENSDARG00000058011,…
Biological Process	GO:0019438	aromatic compound biosynthetic process	61	1327	0.0241842	0.0820237	ENSDARG00000114554,ENSDARG00000055630,ENSDARG00000075805,ENSDARG00000010591,ENSDARG00000011000,ENSDARG00000077353,ENSDARG00000088390,ENSDARG00000058801,ENSDARG00000087646,ENSDARG00000086362,ENSDARG00000077120,ENSDARG00000068640,ENSDARG00000059836,ENSDARG00000007413,ENSDARG00000086345,ENSDARG00000062244,ENSDARG00000027658,ENSDARG00000074910,ENSDARG00000053829,ENSDARG00000102375,ENSDARG00000038672,…
Biological Process	GO:0000096	sulfur amino acid metabolic process	1	7	0.0245065	0.0820237	ENSDARG00000104906
Biological Process	GO:0006026	aminoglycan catabolic process	1	7	0.0245065	0.0820237	ENSDARG00000062998
Biological Process	GO:0006027	glycosaminoglycan catabolic process	1	7	0.0245065	0.0820237	ENSDARG00000062998
Biological Process	GO:0015696	ammonium transport	1	7	0.0245065	0.0820237	ENSDARG00000002194
Biological Process	GO:0042558	pteridine-containing compound metabolic process	1	7	0.0245065	0.0820237	ENSDARG00000104906
Biological Process	GO:0046649	lymphocyte activation	1	7	0.0245065	0.0820237	ENSDARG00000038672
Biological Process	GO:1901292	nucleoside phosphate catabolic process	1	7	0.0245065	0.0820237	ENSDARG00000071017
Cellular Component	GO:0005779	integral component of peroxisomal membrane	1	7	0.0245065	0.0820237	ENSDARG00000035149
Cellular Component	GO:0005883	neurofilament	1	7	0.0245065	0.0820237	ENSDARG00000003146
Cellular Component	GO:0030532	small nuclear ribonucleoprotein complex	1	7	0.0245065	0.0820237	ENSDARG00000014366
Cellular Component	GO:0031231	intrinsic component of peroxisomal membrane	1	7	0.0245065	0.0820237	ENSDARG00000035149
Cellular Component	GO:0098533	ATPase dependent transmembrane transport complex	1	7	0.0245065	0.0820237	ENSDARG00000013144
Cellular Component	GO:1904949	ATPase complex	1	7	0.0245065	0.0820237	ENSDARG00000013144
Molecular Function	GO:0004623	phospholipase A2 activity	1	7	0.0245065	0.0820237	ENSDARG00000008948
Molecular Function	GO:0005070	SH3/SH2 adaptor activity	1	7	0.0245065	0.0820237	ENSDARG00000021982
Molecular Function	GO:0008519	ammonium transmembrane transporter activity	1	7	0.0245065	0.0820237	ENSDARG00000002194
Molecular Function	GO:0017056	structural constituent of nuclear pore	1	7	0.0245065	0.0820237	ENSDARG00000016010
Molecular Function	GO:0019104	DNA N-glycosylase activity	1	7	0.0245065	0.0820237	ENSDARG00000042527
Molecular Function	GO:0035014	phosphatidylinositol 3-kinase regulator activity	1	7	0.0245065	0.0820237	ENSDARG00000038524
Molecular Function	GO:0061783	peptidoglycan muralytic activity	1	7	0.0245065	0.0820237	ENSDARG00000062998
Biological Process	GO:0045087	innate immune response	3	31	0.0249353	0.0831177	ENSDARG00000022048,ENSDARG00000024032,ENSDARG00000068729
Molecular Function	GO:0003713	transcription coactivator activity	3	31	0.0249353	0.0831177	ENSDARG00000002970,ENSDARG00000040917,ENSDARG00000055054
Biological Process	GO:0044702	single organism reproductive process	4	46	0.0250287	0.0832588	ENSDARG00000062831,ENSDARG00000090664,ENSDARG00000043912,ENSDARG00000063390
Biological Process	GO:1901362	organic cyclic compound biosynthetic process	62	1355	0.0253298	0.0840887	ENSDARG00000114554,ENSDARG00000055630,ENSDARG00000075805,ENSDARG00000010591,ENSDARG00000011000,ENSDARG00000077353,ENSDARG00000088390,ENSDARG00000058801,ENSDARG00000087646,ENSDARG00000086362,ENSDARG00000077120,ENSDARG00000068640,ENSDARG00000059836,ENSDARG00000007413,ENSDARG00000086345,ENSDARG00000062244,ENSDARG00000027658,ENSDARG00000074910,ENSDARG00000053829,ENSDARG00000102375,ENSDARG00000038672,…
Biological Process	GO:0006302	double-strand break repair	2	18	0.0259213	0.0853569	ENSDARG00000105014,ENSDARG00000079015
Biological Process	GO:0045088	regulation of innate immune response	2	18	0.0259213	0.0853569	ENSDARG00000022048,ENSDARG00000024032
Biological Process	GO:0098542	defense response to other organism	2	18	0.0259213	0.0853569	ENSDARG00000022048,ENSDARG00000024032
Molecular Function	GO:0003684	damaged DNA binding	2	18	0.0259213	0.0853569	ENSDARG00000029250,ENSDARG00000059963
Biological Process	GO:0048699	generation of neurons	7	98	0.0261881	0.0860616	ENSDARG00000101959,ENSDARG00000077687,ENSDARG00000040948,ENSDARG00000003146,ENSDARG00000103123,ENSDARG00000093357,ENSDARG00000008170
Biological Process	GO:0050776	regulation of immune response	5	63	0.0264927	0.0865393	ENSDARG00000019772,ENSDARG00000022048,ENSDARG00000024032,ENSDARG00000053311,ENSDARG00000043492
Biological Process	GO:0051704	multi-organism process	5	63	0.0264927	0.0865393	ENSDARG00000022048,ENSDARG00000062831,ENSDARG00000024032,ENSDARG00000068729,ENSDARG00000063390
Cellular Component	GO:0005667	transcription factor complex	5	63	0.0264927	0.0865393	ENSDARG00000075732,ENSDARG00000075805,ENSDARG00000102375,ENSDARG00000058630,ENSDARG00000011000
Biological Process	GO:0006915	apoptotic process	10	156	0.0271854	0.0886244	ENSDARG00000094704,ENSDARG00000057907,ENSDARG00000076733,ENSDARG00000068729,ENSDARG00000009748,ENSDARG00000000804,ENSDARG00000089109,ENSDARG00000068939,ENSDARG00000043492,ENSDARG00000097284
Molecular Function	GO:0000975	regulatory region DNA binding	3	32	0.0277033	0.0894184	ENSDARG00000027658,ENSDARG00000043492,ENSDARG00000015793
Molecular Function	GO:0001067	regulatory region nucleic acid binding	3	32	0.0277033	0.0894184	ENSDARG00000027658,ENSDARG00000043492,ENSDARG00000015793
Molecular Function	GO:0016835	carbon-oxygen lyase activity	3	32	0.0277033	0.0894184	ENSDARG00000038359,ENSDARG00000077119,ENSDARG00000045644
Molecular Function	GO:0044212	transcription regulatory region DNA binding	3	32	0.0277033	0.0894184	ENSDARG00000027658,ENSDARG00000043492,ENSDARG00000015793
Molecular Function	GO:0048029	monosaccharide binding	3	32	0.0277033	0.0894184	ENSDARG00000062562,ENSDARG00000032553,ENSDARG00000071233
Biological Process	GO:0000003	reproduction	4	48	0.0294873	0.094674	ENSDARG00000062831,ENSDARG00000090664,ENSDARG00000043912,ENSDARG00000063390
Biological Process	GO:0022414	reproductive process	4	48	0.0294873	0.094674	ENSDARG00000062831,ENSDARG00000090664,ENSDARG00000043912,ENSDARG00000063390
Biological Process	GO:0002757	immune response-activating signal transduction	2	19	0.0299704	0.094674	ENSDARG00000022048,ENSDARG00000053311
Biological Process	GO:0002764	immune response-regulating signaling pathway	2	19	0.0299704	0.094674	ENSDARG00000022048,ENSDARG00000053311
Biological Process	GO:0006497	protein lipidation	2	19	0.0299704	0.094674	ENSDARG00000075530,ENSDARG00000024479
Biological Process	GO:0009247	glycolipid biosynthetic process	2	19	0.0299704	0.094674	ENSDARG00000075530,ENSDARG00000024479
Biological Process	GO:0042158	lipoprotein biosynthetic process	2	19	0.0299704	0.094674	ENSDARG00000075530,ENSDARG00000024479
Biological Process	GO:0046474	glycerophospholipid biosynthetic process	2	19	0.0299704	0.094674	ENSDARG00000075530,ENSDARG00000024479
Molecular Function	GO:0001871	pattern binding	2	19	0.0299704	0.094674	ENSDARG00000016011,ENSDARG00000098408
Molecular Function	GO:0005158	insulin receptor binding	2	19	0.0299704	0.094674	ENSDARG00000073731,ENSDARG00000063032
Molecular Function	GO:0030247	polysaccharide binding	2	19	0.0299704	0.094674	ENSDARG00000016011,ENSDARG00000098408
Biological Process	GO:0012501	programmed cell death	10	159	0.0306795	0.0961083	ENSDARG00000094704,ENSDARG00000057907,ENSDARG00000076733,ENSDARG00000068729,ENSDARG00000009748,ENSDARG00000000804,ENSDARG00000089109,ENSDARG00000068939,ENSDARG00000043492,ENSDARG00000097284
Biological Process	GO:0043414	macromolecule methylation	4	49	0.0318924	0.0961083	ENSDARG00000062244,ENSDARG00000097465,ENSDARG00000107511,ENSDARG00000018871
Biological Process	GO:0007596	blood coagulation	3	33	0.0306471	0.0961083	ENSDARG00000020741,ENSDARG00000034862,ENSDARG00000059507
Biological Process	GO:0007599	hemostasis	3	33	0.0306471	0.0961083	ENSDARG00000020741,ENSDARG00000034862,ENSDARG00000059507
Biological Process	GO:0002274	myeloid leukocyte activation	1	8	0.0318985	0.0961083	ENSDARG00000022048
Biological Process	GO:0002443	leukocyte mediated immunity	1	8	0.0318985	0.0961083	ENSDARG00000019772
Biological Process	GO:0002449	lymphocyte mediated immunity	1	8	0.0318985	0.0961083	ENSDARG00000019772
Biological Process	GO:0006284	base-excision repair	1	8	0.0318985	0.0961083	ENSDARG00000042527
Biological Process	GO:0006446	regulation of translational initiation	1	8	0.0318985	0.0961083	ENSDARG00000068729
Biological Process	GO:0007224	smoothened signaling pathway	1	8	0.0318985	0.0961083	ENSDARG00000097772
Biological Process	GO:0009887	animal organ morphogenesis	1	8	0.0318985	0.0961083	ENSDARG00000053829
Biological Process	GO:0015909	long-chain fatty acid transport	1	8	0.0318985	0.0961083	ENSDARG00000008948
Biological Process	GO:0030168	platelet activation	1	8	0.0318985	0.0961083	ENSDARG00000020741
Biological Process	GO:0032456	endocytic recycling	1	8	0.0318985	0.0961083	ENSDARG00000079811
Biological Process	GO:0035303	regulation of dephosphorylation	1	8	0.0318985	0.0961083	ENSDARG00000068759
Biological Process	GO:0050663	cytokine secretion	1	8	0.0318985	0.0961083	ENSDARG00000022048
Biological Process	GO:0050707	regulation of cytokine secretion	1	8	0.0318985	0.0961083	ENSDARG00000022048
Biological Process	GO:0051298	centrosome duplication	1	8	0.0318985	0.0961083	ENSDARG00000101309
Cellular Component	GO:0005942	phosphatidylinositol 3-kinase complex	1	8	0.0318985	0.0961083	ENSDARG00000038524
Cellular Component	GO:0031011	Ino80 complex	1	8	0.0318985	0.0961083	ENSDARG00000103610
Cellular Component	GO:0033202	DNA helicase complex	1	8	0.0318985	0.0961083	ENSDARG00000103610
Cellular Component	GO:0097346	INO80-type complex	1	8	0.0318985	0.0961083	ENSDARG00000103610
Molecular Function	GO:0004000	adenosine deaminase activity	1	8	0.0318985	0.0961083	ENSDARG00000105626
Molecular Function	GO:0008175	tRNA methyltransferase activity	1	8	0.0318985	0.0961083	ENSDARG00000097465
Molecular Function	GO:0051539	4 iron, 4 sulfur cluster binding	1	8	0.0318985	0.0961083	ENSDARG00000078479
Cellular Component	GO:0043227	membrane-bounded organelle	67	1497	0.0319841	0.0961883	ENSDARG00000114554,ENSDARG00000104111,ENSDARG00000016010,ENSDARG00000075805,ENSDARG00000045853,ENSDARG00000011000,ENSDARG00000087646,ENSDARG00000086670,ENSDARG00000102375,ENSDARG00000101831,ENSDARG00000025421,ENSDARG00000075284,ENSDARG00000090895,ENSDARG00000043236,ENSDARG00000076733,ENSDARG00000068926,ENSDARG00000035149,ENSDARG00000090389,ENSDARG00000078784,ENSDARG00000043680,ENSDARG00000093448,…
Biological Process	GO:0010468	regulation of gene expression	53	1153	0.0327172	0.0982118	ENSDARG00000114554,ENSDARG00000055630,ENSDARG00000075805,ENSDARG00000010591,ENSDARG00000077353,ENSDARG00000087646,ENSDARG00000086362,ENSDARG00000077120,ENSDARG00000068640,ENSDARG00000059836,ENSDARG00000007413,ENSDARG00000086345,ENSDARG00000062244,ENSDARG00000027658,ENSDARG00000074910,ENSDARG00000053829,ENSDARG00000038672,ENSDARG00000101831,ENSDARG00000075340,ENSDARG00000006192,ENSDARG00000058011,…
Biological Process	GO:0008219	cell death	10	161	0.03318	0.0994179	ENSDARG00000094704,ENSDARG00000057907,ENSDARG00000076733,ENSDARG00000068729,ENSDARG00000009748,ENSDARG00000000804,ENSDARG00000089109,ENSDARG00000068939,ENSDARG00000043492,ENSDARG00000097284
Cellular Component	GO:0015630	microtubule cytoskeleton	8	122	0.0337985	0.101085	ENSDARG00000023988,ENSDARG00000101309,ENSDARG00000068480,ENSDARG00000004472,ENSDARG00000074521,ENSDARG00000060298,ENSDARG00000024219,ENSDARG00000058000
Biological Process	GO:0048015	phosphatidylinositol-mediated signaling	2	20	0.0343321	0.101933	ENSDARG00000103123,ENSDARG00000093357
Biological Process	GO:0048017	inositol lipid-mediated signaling	2	20	0.0343321	0.101933	ENSDARG00000103123,ENSDARG00000093357
Biological Process	GO:0051235	maintenance of location	2	20	0.0343321	0.101933	ENSDARG00000068926,ENSDARG00000023237
Molecular Function	GO:0050839	cell adhesion molecule binding	2	20	0.0343321	0.101933	ENSDARG00000062831,ENSDARG00000063390
Molecular Function	GO:0003676	nucleic acid binding	125	2988	0.0361436	0.107117	ENSDARG00000087074,ENSDARG00000114554,ENSDARG00000103672,ENSDARG00000016117,ENSDARG00000027079,ENSDARG00000100505,ENSDARG00000025397,ENSDARG00000074270,ENSDARG00000045853,ENSDARG00000038713,ENSDARG00000077353,ENSDARG00000012899,ENSDARG00000087646,ENSDARG00000086362,ENSDARG00000007413,ENSDARG00000086345,ENSDARG00000079725,ENSDARG00000076584,ENSDARG00000057527,ENSDARG00000027658,ENSDARG00000059556,…
Biological Process	GO:0050778	positive regulation of immune response	4	51	0.0370613	0.109456	ENSDARG00000019772,ENSDARG00000022048,ENSDARG00000024032,ENSDARG00000053311
Biological Process	GO:0050817	coagulation	3	35	0.0370675	0.109456	ENSDARG00000020741,ENSDARG00000034862,ENSDARG00000059507
Biological Process	GO:0031323	regulation of cellular metabolic process	55	1212	0.0373712	0.110154	ENSDARG00000114554,ENSDARG00000055630,ENSDARG00000075805,ENSDARG00000010591,ENSDARG00000077353,ENSDARG00000087646,ENSDARG00000086362,ENSDARG00000077120,ENSDARG00000068640,ENSDARG00000059836,ENSDARG00000007413,ENSDARG00000086345,ENSDARG00000062244,ENSDARG00000027658,ENSDARG00000074910,ENSDARG00000053829,ENSDARG00000038672,ENSDARG00000101831,ENSDARG00000075340,ENSDARG00000006192,ENSDARG00000058011,…
Biological Process	GO:0048731	system development	14	248	0.0376851	0.110879	ENSDARG00000077687,ENSDARG00000003146,ENSDARG00000103123,ENSDARG00000096756,ENSDARG00000008170,ENSDARG00000101959,ENSDARG00000075549,ENSDARG00000018441,ENSDARG00000040948,ENSDARG00000040982,ENSDARG00000053829,ENSDARG00000093357,ENSDARG00000038672,ENSDARG00000053558
Biological Process	GO:0051171	regulation of nitrogen compound metabolic process	54	1192	0.039724	0.111949	ENSDARG00000114554,ENSDARG00000055630,ENSDARG00000075805,ENSDARG00000010591,ENSDARG00000077353,ENSDARG00000087646,ENSDARG00000086362,ENSDARG00000077120,ENSDARG00000068640,ENSDARG00000059836,ENSDARG00000007413,ENSDARG00000086345,ENSDARG00000062244,ENSDARG00000027658,ENSDARG00000074910,ENSDARG00000053829,ENSDARG00000038672,ENSDARG00000101831,ENSDARG00000075340,ENSDARG00000006192,ENSDARG00000058011,…
Cellular Component	GO:0031967	organelle envelope	8	125	0.038582	0.111949	ENSDARG00000077307,ENSDARG00000023237,ENSDARG00000016010,ENSDARG00000099368,ENSDARG00000068926,ENSDARG00000103296,ENSDARG00000090389,ENSDARG00000093448
Cellular Component	GO:0031975	envelope	8	125	0.038582	0.111949	ENSDARG00000077307,ENSDARG00000023237,ENSDARG00000016010,ENSDARG00000099368,ENSDARG00000068926,ENSDARG00000103296,ENSDARG00000090389,ENSDARG00000093448
Cellular Component	GO:0031012	extracellular matrix	6	87	0.038797	0.111949	ENSDARG00000036558,ENSDARG00000001760,ENSDARG00000103647,ENSDARG00000095901,ENSDARG00000037845,ENSDARG00000024032
Biological Process	GO:0006397	mRNA processing	5	69	0.0390586	0.111949	ENSDARG00000092240,ENSDARG00000014366,ENSDARG00000091367,ENSDARG00000025421,ENSDARG00000052480
Biological Process	GO:0070646	protein modification by small protein removal	5	69	0.0390586	0.111949	ENSDARG00000060633,ENSDARG00000090153,ENSDARG00000103422,ENSDARG00000040650,ENSDARG00000032327
Biological Process	GO:0002684	positive regulation of immune system process	4	52	0.0398272	0.111949	ENSDARG00000019772,ENSDARG00000022048,ENSDARG00000024032,ENSDARG00000053311
Biological Process	GO:0045017	glycerolipid biosynthetic process	2	21	0.039003	0.111949	ENSDARG00000075530,ENSDARG00000024479
Biological Process	GO:0046467	membrane lipid biosynthetic process	2	21	0.039003	0.111949	ENSDARG00000075530,ENSDARG00000024479
Biological Process	GO:1901701	cellular response to oxygen-containing compound	2	21	0.039003	0.111949	ENSDARG00000079388,ENSDARG00000022048
Cellular Component	GO:0000123	histone acetyltransferase complex	2	21	0.039003	0.111949	ENSDARG00000075284,ENSDARG00000090895
Cellular Component	GO:0031300	intrinsic component of organelle membrane	2	21	0.039003	0.111949	ENSDARG00000035149,ENSDARG00000077307
Cellular Component	GO:0031301	integral component of organelle membrane	2	21	0.039003	0.111949	ENSDARG00000035149,ENSDARG00000077307
Biological Process	GO:0007062	sister chromatid cohesion	1	9	0.0400405	0.111949	ENSDARG00000042056
Biological Process	GO:0019221	cytokine-mediated signaling pathway	1	9	0.0400405	0.111949	ENSDARG00000045955
Biological Process	GO:0034097	response to cytokine	1	9	0.0400405	0.111949	ENSDARG00000045955
Biological Process	GO:0034976	response to endoplasmic reticulum stress	1	9	0.0400405	0.111949	ENSDARG00000015793
Biological Process	GO:0071345	cellular response to cytokine stimulus	1	9	0.0400405	0.111949	ENSDARG00000045955
Biological Process	GO:0097190	apoptotic signaling pathway	1	9	0.0400405	0.111949	ENSDARG00000057907
Cellular Component	GO:0000152	nuclear ubiquitin ligase complex	1	9	0.0400405	0.111949	ENSDARG00000076733
Cellular Component	GO:0005778	peroxisomal membrane	1	9	0.0400405	0.111949	ENSDARG00000035149
Cellular Component	GO:0031903	microbody membrane	1	9	0.0400405	0.111949	ENSDARG00000035149
Cellular Component	GO:0044438	microbody part	1	9	0.0400405	0.111949	ENSDARG00000035149
Cellular Component	GO:0044439	peroxisomal part	1	9	0.0400405	0.111949	ENSDARG00000035149
Cellular Component	GO:0098803	respiratory chain complex	1	9	0.0400405	0.111949	ENSDARG00000090389
Molecular Function	GO:0009982	pseudouridine synthase activity	1	9	0.0400405	0.111949	ENSDARG00000028976
Molecular Function	GO:0016891	endoribonuclease activity, producing 5'-phosphomonoesters	1	9	0.0400405	0.111949	ENSDARG00000055563
Molecular Function	GO:0016907	G-protein coupled acetylcholine receptor activity	1	9	0.0400405	0.111949	ENSDARG00000037292
Molecular Function	GO:0099528	G-protein coupled neurotransmitter receptor activity	1	9	0.0400405	0.111949	ENSDARG00000037292
Biological Process	GO:0007059	chromosome segregation	3	36	0.0405456	0.113167	ENSDARG00000041361,ENSDARG00000096554,ENSDARG00000042056
Biological Process	GO:0080090	regulation of primary metabolic process	54	1195	0.041308	0.115098	ENSDARG00000114554,ENSDARG00000055630,ENSDARG00000075805,ENSDARG00000010591,ENSDARG00000077353,ENSDARG00000087646,ENSDARG00000086362,ENSDARG00000077120,ENSDARG00000068640,ENSDARG00000059836,ENSDARG00000007413,ENSDARG00000086345,ENSDARG00000062244,ENSDARG00000027658,ENSDARG00000074910,ENSDARG00000053829,ENSDARG00000038672,ENSDARG00000101831,ENSDARG00000075340,ENSDARG00000006192,ENSDARG00000058011,…
Biological Process	GO:0007399	nervous system development	9	148	0.043727	0.120687	ENSDARG00000077687,ENSDARG00000003146,ENSDARG00000103123,ENSDARG00000096756,ENSDARG00000008170,ENSDARG00000101959,ENSDARG00000040948,ENSDARG00000040982,ENSDARG00000093357
Biological Process	GO:0032990	cell part morphogenesis	3	37	0.0442026	0.120687	ENSDARG00000103123,ENSDARG00000093357,ENSDARG00000008170
Biological Process	GO:0042060	wound healing	3	37	0.0442026	0.120687	ENSDARG00000020741,ENSDARG00000034862,ENSDARG00000059507
Biological Process	GO:0048812	neuron projection morphogenesis	3	37	0.0442026	0.120687	ENSDARG00000103123,ENSDARG00000093357,ENSDARG00000008170
Biological Process	GO:0048858	cell projection morphogenesis	3	37	0.0442026	0.120687	ENSDARG00000103123,ENSDARG00000093357,ENSDARG00000008170
Biological Process	GO:0120039	plasma membrane bounded cell projection morphogenesis	3	37	0.0442026	0.120687	ENSDARG00000103123,ENSDARG00000093357,ENSDARG00000008170
Cellular Component	GO:0005829	cytosol	3	37	0.0442026	0.120687	ENSDARG00000071403,ENSDARG00000045929,ENSDARG00000104782
Biological Process	GO:0015718	monocarboxylic acid transport	2	22	0.0439787	0.120687	ENSDARG00000093448,ENSDARG00000008948
Biological Process	GO:0046434	organophosphate catabolic process	2	22	0.0439787	0.120687	ENSDARG00000071017,ENSDARG00000016011
Cellular Component	GO:0031248	protein acetyltransferase complex	2	22	0.0439787	0.120687	ENSDARG00000075284,ENSDARG00000090895
Cellular Component	GO:1902493	acetyltransferase complex	2	22	0.0439787	0.120687	ENSDARG00000075284,ENSDARG00000090895
Molecular Function	GO:0008134	transcription factor binding	2	22	0.0439787	0.120687	ENSDARG00000074910,ENSDARG00000067829
Molecular Function	GO:0004197	cysteine-type endopeptidase activity	4	54	0.0457263	0.124639	ENSDARG00000005595,ENSDARG00000102987,ENSDARG00000052104,ENSDARG00000008165
Cellular Component	GO:0043226	organelle	91	2141	0.047682	0.125053	ENSDARG00000114554,ENSDARG00000104111,ENSDARG00000016010,ENSDARG00000075805,ENSDARG00000045853,ENSDARG00000011000,ENSDARG00000087646,ENSDARG00000074521,ENSDARG00000086670,ENSDARG00000102375,ENSDARG00000101831,ENSDARG00000025421,ENSDARG00000075284,ENSDARG00000096757,ENSDARG00000090895,ENSDARG00000043236,ENSDARG00000076733,ENSDARG00000029019,ENSDARG00000004472,ENSDARG00000068926,ENSDARG00000035149,…
Biological Process	GO:0007155	cell adhesion	17	321	0.0460704	0.125053	ENSDARG00000098899,ENSDARG00000062750,ENSDARG00000036558,ENSDARG00000017591,ENSDARG00000087863,ENSDARG00000062831,ENSDARG00000079808,ENSDARG00000075549,ENSDARG00000088277,ENSDARG00000100128,ENSDARG00000045420,ENSDARG00000099412,ENSDARG00000095901,ENSDARG00000037476,ENSDARG00000079323,ENSDARG00000063390,ENSDARG00000044433
Biological Process	GO:0022610	biological adhesion	17	321	0.0460704	0.125053	ENSDARG00000098899,ENSDARG00000062750,ENSDARG00000036558,ENSDARG00000017591,ENSDARG00000087863,ENSDARG00000062831,ENSDARG00000079808,ENSDARG00000075549,ENSDARG00000088277,ENSDARG00000100128,ENSDARG00000045420,ENSDARG00000099412,ENSDARG00000095901,ENSDARG00000037476,ENSDARG00000079323,ENSDARG00000063390,ENSDARG00000044433
Molecular Function	GO:0008234	cysteine-type peptidase activity	10	170	0.0462242	0.125053	ENSDARG00000102923,ENSDARG00000060633,ENSDARG00000005595,ENSDARG00000102987,ENSDARG00000052104,ENSDARG00000008165,ENSDARG00000032327,ENSDARG00000079992,ENSDARG00000090153,ENSDARG00000103422
Biological Process	GO:0002682	regulation of immune system process	5	73	0.0492351	0.125053	ENSDARG00000019772,ENSDARG00000022048,ENSDARG00000024032,ENSDARG00000053311,ENSDARG00000043492
Biological Process	GO:0006364	rRNA processing	2	23	0.0492539	0.125053	ENSDARG00000053912,ENSDARG00000063627
Biological Process	GO:0006664	glycolipid metabolic process	2	23	0.0492539	0.125053	ENSDARG00000075530,ENSDARG00000024479
Biological Process	GO:0007276	gamete generation	2	23	0.0492539	0.125053	ENSDARG00000062831,ENSDARG00000063390
Biological Process	GO:0008285	negative regulation of cell proliferation	2	23	0.0492539	0.125053	ENSDARG00000068729,ENSDARG00000043492
Biological Process	GO:1903509	liposaccharide metabolic process	2	23	0.0492539	0.125053	ENSDARG00000075530,ENSDARG00000024479
Molecular Function	GO:0008173	RNA methyltransferase activity	2	23	0.0492539	0.125053	ENSDARG00000097465,ENSDARG00000018871
Biological Process	GO:0000724	double-strand break repair via homologous recombination	1	10	0.0488684	0.125053	ENSDARG00000079015
Biological Process	GO:0002250	adaptive immune response	1	10	0.0488684	0.125053	ENSDARG00000019772
Biological Process	GO:0002460	adaptive immune response based on somatic recombination of immune receptors built from immunoglobulin superfamily domains	1	10	0.0488684	0.125053	ENSDARG00000019772
Biological Process	GO:0006183	GTP biosynthetic process	1	10	0.0488684	0.125053	ENSDARG00000088390
Biological Process	GO:0006228	UTP biosynthetic process	1	10	0.0488684	0.125053	ENSDARG00000088390
Biological Process	GO:0006241	CTP biosynthetic process	1	10	0.0488684	0.125053	ENSDARG00000088390
Biological Process	GO:0006367	transcription initiation from RNA polymerase II promoter	1	10	0.0488684	0.125053	ENSDARG00000011000
Biological Process	GO:0006885	regulation of pH	1	10	0.0488684	0.125053	ENSDARG00000020699
Biological Process	GO:0007031	peroxisome organization	1	10	0.0488684	0.125053	ENSDARG00000035149
Biological Process	GO:0007093	mitotic cell cycle checkpoint	1	10	0.0488684	0.125053	ENSDARG00000041361
Biological Process	GO:0007127	meiosis I	1	10	0.0488684	0.125053	ENSDARG00000043912
Biological Process	GO:0009147	pyrimidine nucleoside triphosphate metabolic process	1	10	0.0488684	0.125053	ENSDARG00000088390
Biological Process	GO:0009148	pyrimidine nucleoside triphosphate biosynthetic process	1	10	0.0488684	0.125053	ENSDARG00000088390
Biological Process	GO:0009208	pyrimidine ribonucleoside triphosphate metabolic process	1	10	0.0488684	0.125053	ENSDARG00000088390
Biological Process	GO:0009209	pyrimidine ribonucleoside triphosphate biosynthetic process	1	10	0.0488684	0.125053	ENSDARG00000088390
Biological Process	GO:0015908	fatty acid transport	1	10	0.0488684	0.125053	ENSDARG00000008948
Biological Process	GO:0046036	CTP metabolic process	1	10	0.0488684	0.125053	ENSDARG00000088390
Biological Process	GO:0046051	UTP metabolic process	1	10	0.0488684	0.125053	ENSDARG00000088390
Biological Process	GO:0051304	chromosome separation	1	10	0.0488684	0.125053	ENSDARG00000041361
Biological Process	GO:0051983	regulation of chromosome segregation	1	10	0.0488684	0.125053	ENSDARG00000096554
Biological Process	GO:0055067	monovalent inorganic cation homeostasis	1	10	0.0488684	0.125053	ENSDARG00000020699
Biological Process	GO:0070493	thrombin-activated receptor signaling pathway	1	10	0.0488684	0.125053	ENSDARG00000059507
Cellular Component	GO:0000790	nuclear chromatin	1	10	0.0488684	0.125053	ENSDARG00000103610
Cellular Component	GO:0043005	neuron projection	1	10	0.0488684	0.125053	ENSDARG00000077687
Molecular Function	GO:0004550	nucleoside diphosphate kinase activity	1	10	0.0488684	0.125053	ENSDARG00000088390
Molecular Function	GO:0005451	monovalent cation:proton antiporter activity	1	10	0.0488684	0.125053	ENSDARG00000020699
Molecular Function	GO:0015057	thrombin-activated receptor activity	1	10	0.0488684	0.125053	ENSDARG00000059507
Molecular Function	GO:0015385	sodium:proton antiporter activity	1	10	0.0488684	0.125053	ENSDARG00000020699
Molecular Function	GO:0019209	kinase activator activity	1	10	0.0488684	0.125053	ENSDARG00000078671
Molecular Function	GO:0019902	phosphatase binding	1	10	0.0488684	0.125053	ENSDARG00000071251
Molecular Function	GO:0030295	protein kinase activator activity	1	10	0.0488684	0.125053	ENSDARG00000078671
Molecular Function	GO:0043394	proteoglycan binding	1	10	0.0488684	0.125053	ENSDARG00000103647
Molecular Function	GO:0043395	heparan sulfate proteoglycan binding	1	10	0.0488684	0.125053	ENSDARG00000103647
Biological Process	GO:0022613	ribonucleoprotein complex biogenesis	4	56	0.0521185	0.131303	ENSDARG00000092240,ENSDARG00000053912,ENSDARG00000063627,ENSDARG00000014366
Biological Process	GO:0000375	RNA splicing, via transesterification reactions	3	39	0.0520522	0.131303	ENSDARG00000092240,ENSDARG00000014366,ENSDARG00000091367
Biological Process	GO:0000377	RNA splicing, via transesterification reactions with bulged adenosine as nucleophile	3	39	0.0520522	0.131303	ENSDARG00000092240,ENSDARG00000014366,ENSDARG00000091367
Biological Process	GO:0000398	mRNA splicing, via spliceosome	3	39	0.0520522	0.131303	ENSDARG00000092240,ENSDARG00000014366,ENSDARG00000091367
Biological Process	GO:0009611	response to wounding	3	39	0.0520522	0.131303	ENSDARG00000020741,ENSDARG00000034862,ENSDARG00000059507
Cellular Component	GO:0043229	intracellular organelle	90	2126	0.052755	0.132702	ENSDARG00000114554,ENSDARG00000104111,ENSDARG00000016010,ENSDARG00000075805,ENSDARG00000045853,ENSDARG00000011000,ENSDARG00000087646,ENSDARG00000074521,ENSDARG00000086670,ENSDARG00000102375,ENSDARG00000101831,ENSDARG00000025421,ENSDARG00000075284,ENSDARG00000096757,ENSDARG00000090895,ENSDARG00000043236,ENSDARG00000076733,ENSDARG00000029019,ENSDARG00000004472,ENSDARG00000068926,ENSDARG00000035149,…
Biological Process	GO:0016072	rRNA metabolic process	2	24	0.0548223	0.137056	ENSDARG00000053912,ENSDARG00000063627
Biological Process	GO:0048609	multicellular organismal reproductive process	2	24	0.0548223	0.137056	ENSDARG00000062831,ENSDARG00000063390
Molecular Function	GO:0004198	calcium-dependent cysteine-type endopeptidase activity	2	24	0.0548223	0.137056	ENSDARG00000005595,ENSDARG00000102987
Molecular Function	GO:0030674	protein binding, bridging	2	24	0.0548223	0.137056	ENSDARG00000020741,ENSDARG00000021982
Biological Process	GO:0060255	regulation of macromolecule metabolic process	54	1218	0.0551115	0.137568	ENSDARG00000114554,ENSDARG00000055630,ENSDARG00000075805,ENSDARG00000010591,ENSDARG00000077353,ENSDARG00000087646,ENSDARG00000086362,ENSDARG00000077120,ENSDARG00000068640,ENSDARG00000059836,ENSDARG00000007413,ENSDARG00000086345,ENSDARG00000062244,ENSDARG00000027658,ENSDARG00000074910,ENSDARG00000053829,ENSDARG00000038672,ENSDARG00000101831,ENSDARG00000075340,ENSDARG00000006192,ENSDARG00000058011,…
Biological Process	GO:0034645	cellular macromolecule biosynthetic process	70	1622	0.0561661	0.139964	ENSDARG00000114554,ENSDARG00000104111,ENSDARG00000075805,ENSDARG00000011000,ENSDARG00000077353,ENSDARG00000087646,ENSDARG00000086362,ENSDARG00000007413,ENSDARG00000086345,ENSDARG00000027658,ENSDARG00000102375,ENSDARG00000101831,ENSDARG00000058011,ENSDARG00000068729,ENSDARG00000078784,ENSDARG00000040948,ENSDARG00000043492,ENSDARG00000006939,ENSDARG00000026395,ENSDARG00000003207,ENSDARG00000079964,…
Biological Process	GO:0050878	regulation of body fluid levels	3	40	0.0562433	0.139964	ENSDARG00000020741,ENSDARG00000034862,ENSDARG00000059507
Biological Process	GO:0044271	cellular nitrogen compound biosynthetic process	68	1573	0.0571573	0.141255	ENSDARG00000114554,ENSDARG00000104111,ENSDARG00000075805,ENSDARG00000011000,ENSDARG00000077353,ENSDARG00000087646,ENSDARG00000086362,ENSDARG00000007413,ENSDARG00000086345,ENSDARG00000027658,ENSDARG00000102375,ENSDARG00000101831,ENSDARG00000058011,ENSDARG00000068729,ENSDARG00000078784,ENSDARG00000040948,ENSDARG00000043492,ENSDARG00000006939,ENSDARG00000026395,ENSDARG00000003207,ENSDARG00000079964,…
Biological Process	GO:0019222	regulation of metabolic process	55	1247	0.057844	0.141255	ENSDARG00000114554,ENSDARG00000055630,ENSDARG00000075805,ENSDARG00000010591,ENSDARG00000077353,ENSDARG00000087646,ENSDARG00000086362,ENSDARG00000077120,ENSDARG00000068640,ENSDARG00000059836,ENSDARG00000007413,ENSDARG00000086345,ENSDARG00000062244,ENSDARG00000027658,ENSDARG00000074910,ENSDARG00000053829,ENSDARG00000038672,ENSDARG00000101831,ENSDARG00000075340,ENSDARG00000006192,ENSDARG00000058011,…
Biological Process	GO:0034613	cellular protein localization	12	219	0.0570155	0.141255	ENSDARG00000079388,ENSDARG00000075706,ENSDARG00000052522,ENSDARG00000052518,ENSDARG00000023237,ENSDARG00000035763,ENSDARG00000003381,ENSDARG00000070094,ENSDARG00000068926,ENSDARG00000035149,ENSDARG00000037895,ENSDARG00000005318
Biological Process	GO:0070727	cellular macromolecule localization	12	219	0.0570155	0.141255	ENSDARG00000079388,ENSDARG00000075706,ENSDARG00000052522,ENSDARG00000052518,ENSDARG00000023237,ENSDARG00000035763,ENSDARG00000003381,ENSDARG00000070094,ENSDARG00000068926,ENSDARG00000035149,ENSDARG00000037895,ENSDARG00000005318
Molecular Function	GO:0016779	nucleotidyltransferase activity	5	76	0.0578435	0.141255	ENSDARG00000058801,ENSDARG00000057562,ENSDARG00000078214,ENSDARG00000069543,ENSDARG00000103470
Biological Process	GO:0000725	recombinational repair	1	11	0.0583217	0.141255	ENSDARG00000079015
Biological Process	GO:0006898	receptor-mediated endocytosis	1	11	0.0583217	0.141255	ENSDARG00000008170
Biological Process	GO:0007043	cell-cell junction assembly	1	11	0.0583217	0.141255	ENSDARG00000018441
Biological Process	GO:0008299	isoprenoid biosynthetic process	1	11	0.0583217	0.141255	ENSDARG00000019976
Biological Process	GO:0009395	phospholipid catabolic process	1	11	0.0583217	0.141255	ENSDARG00000016011
Biological Process	GO:0050808	synapse organization	1	11	0.0583217	0.141255	ENSDARG00000008170
Biological Process	GO:1901070	guanosine-containing compound biosynthetic process	1	11	0.0583217	0.141255	ENSDARG00000088390
Cellular Component	GO:0008023	transcription elongation factor complex	1	11	0.0583217	0.141255	ENSDARG00000086670
Molecular Function	GO:0001948	glycoprotein binding	1	11	0.0583217	0.141255	ENSDARG00000103647
Molecular Function	GO:0016646	oxidoreductase activity, acting on the CH-NH group of donors, NAD or NADP as acceptor	1	11	0.0583217	0.141255	ENSDARG00000054199
Molecular Function	GO:0016780	phosphotransferase activity, for other substituted phosphate groups	1	11	0.0583217	0.141255	ENSDARG00000079307
Molecular Function	GO:0016799	hydrolase activity, hydrolyzing N-glycosyl compounds	1	11	0.0583217	0.141255	ENSDARG00000042527
Molecular Function	GO:0042277	peptide binding	1	11	0.0583217	0.141255	ENSDARG00000024831
Cellular Component	GO:1902494	catalytic complex	14	264	0.0588859	0.14241	ENSDARG00000075530,ENSDARG00000075284,ENSDARG00000103610,ENSDARG00000090895,ENSDARG00000097465,ENSDARG00000076733,ENSDARG00000075805,ENSDARG00000013144,ENSDARG00000011000,ENSDARG00000058801,ENSDARG00000090389,ENSDARG00000075732,ENSDARG00000024479,ENSDARG00000038524
Cellular Component	GO:0005578	proteinaceous extracellular matrix	3	41	0.0606102	0.146307	ENSDARG00000001760,ENSDARG00000103647,ENSDARG00000037845
Biological Process	GO:0032504	multicellular organism reproduction	2	25	0.0606769	0.146307	ENSDARG00000062831,ENSDARG00000063390
Molecular Function	GO:0003712	transcription cofactor activity	5	77	0.0609008	0.14663	ENSDARG00000002970,ENSDARG00000067829,ENSDARG00000040917,ENSDARG00000075340,ENSDARG00000055054
Biological Process	GO:0009059	macromolecule biosynthetic process	70	1634	0.0635908	0.152881	ENSDARG00000114554,ENSDARG00000104111,ENSDARG00000075805,ENSDARG00000011000,ENSDARG00000077353,ENSDARG00000087646,ENSDARG00000086362,ENSDARG00000007413,ENSDARG00000086345,ENSDARG00000027658,ENSDARG00000102375,ENSDARG00000101831,ENSDARG00000058011,ENSDARG00000068729,ENSDARG00000078784,ENSDARG00000040948,ENSDARG00000043492,ENSDARG00000006939,ENSDARG00000026395,ENSDARG00000003207,ENSDARG00000079964,…
Biological Process	GO:0008033	tRNA processing	3	42	0.0651514	0.156402	ENSDARG00000053912,ENSDARG00000032876,ENSDARG00000097465
Molecular Function	GO:0046983	protein dimerization activity	11	202	0.065339	0.156621	ENSDARG00000062831,ENSDARG00000096756,ENSDARG00000116511,ENSDARG00000077431,ENSDARG00000040948,ENSDARG00000057527,ENSDARG00000110178,ENSDARG00000015876,ENSDARG00000054031,ENSDARG00000044550,ENSDARG00000063390
Biological Process	GO:0044767	single-organism developmental process	20	405	0.0655475	0.15689	ENSDARG00000114554,ENSDARG00000077687,ENSDARG00000062831,ENSDARG00000003146,ENSDARG00000008170,ENSDARG00000075549,ENSDARG00000086362,ENSDARG00000053829,ENSDARG00000038672,ENSDARG00000103123,ENSDARG00000096756,ENSDARG00000101959,ENSDARG00000040948,ENSDARG00000018441,ENSDARG00000040982,ENSDARG00000060350,ENSDARG00000067829,ENSDARG00000053558,ENSDARG00000093357,ENSDARG00000063390
Biological Process	GO:0071840	cellular component organization or biogenesis	44	984	0.0659144	0.157537	ENSDARG00000053912,ENSDARG00000023237,ENSDARG00000076414,ENSDARG00000101441,ENSDARG00000074521,ENSDARG00000062244,ENSDARG00000074910,ENSDARG00000104374,ENSDARG00000103454,ENSDARG00000063627,ENSDARG00000103123,ENSDARG00000101309,ENSDARG00000029019,ENSDARG00000068480,ENSDARG00000068926,ENSDARG00000035149,ENSDARG00000059466,ENSDARG00000018441,ENSDARG00000100261,ENSDARG00000098749,ENSDARG00000104300,…
Biological Process	GO:0001522	pseudouridine synthesis	1	12	0.0683436	0.158239	ENSDARG00000028976
Biological Process	GO:0006213	pyrimidine nucleoside metabolic process	1	12	0.0683436	0.158239	ENSDARG00000088390
Biological Process	GO:0007507	heart development	1	12	0.0683436	0.158239	ENSDARG00000018441
Biological Process	GO:0009218	pyrimidine ribonucleotide metabolic process	1	12	0.0683436	0.158239	ENSDARG00000088390
Biological Process	GO:0009220	pyrimidine ribonucleotide biosynthetic process	1	12	0.0683436	0.158239	ENSDARG00000088390
Biological Process	GO:0009615	response to virus	1	12	0.0683436	0.158239	ENSDARG00000068729
Biological Process	GO:0019229	regulation of vasoconstriction	1	12	0.0683436	0.158239	ENSDARG00000036912
Biological Process	GO:0046039	GTP metabolic process	1	12	0.0683436	0.158239	ENSDARG00000088390
Biological Process	GO:0046131	pyrimidine ribonucleoside metabolic process	1	12	0.0683436	0.158239	ENSDARG00000088390
Biological Process	GO:0046132	pyrimidine ribonucleoside biosynthetic process	1	12	0.0683436	0.158239	ENSDARG00000088390
Biological Process	GO:0046134	pyrimidine nucleoside biosynthetic process	1	12	0.0683436	0.158239	ENSDARG00000088390
Biological Process	GO:0051180	vitamin transport	1	12	0.0683436	0.158239	ENSDARG00000061103
Biological Process	GO:0140013	meiotic nuclear division	1	12	0.0683436	0.158239	ENSDARG00000043912
Biological Process	GO:1903046	meiotic cell cycle process	1	12	0.0683436	0.158239	ENSDARG00000043912
Cellular Component	GO:0031985	Golgi cisterna	1	12	0.0683436	0.158239	ENSDARG00000058939
Cellular Component	GO:0032580	Golgi cisterna membrane	1	12	0.0683436	0.158239	ENSDARG00000058939
Cellular Component	GO:0033179	proton-transporting V-type ATPase, V0 domain	1	12	0.0683436	0.158239	ENSDARG00000031681
Molecular Function	GO:0003725	double-stranded RNA binding	1	12	0.0683436	0.158239	ENSDARG00000068729
Molecular Function	GO:0005247	voltage-gated chloride channel activity	1	12	0.0683436	0.158239	ENSDARG00000022560
Molecular Function	GO:0008376	acetylgalactosaminyltransferase activity	1	12	0.0683436	0.158239	ENSDARG00000058939
Molecular Function	GO:0015299	solute:proton antiporter activity	1	12	0.0683436	0.158239	ENSDARG00000020699
Molecular Function	GO:0016893	endonuclease activity, active with either ribo- or deoxyribonucleic acids and producing 5'-phosphomonoesters	1	12	0.0683436	0.158239	ENSDARG00000055563
Cellular Component	GO:0005882	intermediate filament	4	61	0.070261	0.162217	ENSDARG00000088805,ENSDARG00000056248,ENSDARG00000003146,ENSDARG00000025301
Cellular Component	GO:0045111	intermediate filament cytoskeleton	4	61	0.070261	0.162217	ENSDARG00000088805,ENSDARG00000056248,ENSDARG00000003146,ENSDARG00000025301
Biological Process	GO:0032502	developmental process	20	410	0.0724282	0.166984	ENSDARG00000114554,ENSDARG00000077687,ENSDARG00000062831,ENSDARG00000003146,ENSDARG00000008170,ENSDARG00000075549,ENSDARG00000086362,ENSDARG00000053829,ENSDARG00000038672,ENSDARG00000103123,ENSDARG00000096756,ENSDARG00000101959,ENSDARG00000040948,ENSDARG00000018441,ENSDARG00000040982,ENSDARG00000060350,ENSDARG00000067829,ENSDARG00000053558,ENSDARG00000093357,ENSDARG00000063390
Biological Process	GO:0016043	cellular component organization	42	942	0.0726013	0.167147	ENSDARG00000023237,ENSDARG00000076414,ENSDARG00000101441,ENSDARG00000074521,ENSDARG00000062244,ENSDARG00000074910,ENSDARG00000104374,ENSDARG00000103454,ENSDARG00000103123,ENSDARG00000101309,ENSDARG00000029019,ENSDARG00000068480,ENSDARG00000068926,ENSDARG00000035149,ENSDARG00000059466,ENSDARG00000018441,ENSDARG00000100261,ENSDARG00000098749,ENSDARG00000104300,ENSDARG00000038882,ENSDARG00000103610,…
Biological Process	GO:0034655	nucleobase-containing compound catabolic process	2	27	0.0732141	0.168083	ENSDARG00000071017,ENSDARG00000009748
Cellular Component	GO:0070603	SWI/SNF superfamily-type complex	2	27	0.0732141	0.168083	ENSDARG00000068640,ENSDARG00000103610
Biological Process	GO:0006399	tRNA metabolic process	5	81	0.0740708	0.169811	ENSDARG00000053912,ENSDARG00000032876,ENSDARG00000091247,ENSDARG00000097465,ENSDARG00000060861
Biological Process	GO:0031175	neuron projection development	4	62	0.0742575	0.17	ENSDARG00000003146,ENSDARG00000103123,ENSDARG00000093357,ENSDARG00000008170
Cellular Component	GO:0019866	organelle inner membrane	4	63	0.0783752	0.177835	ENSDARG00000090389,ENSDARG00000077307,ENSDARG00000093448,ENSDARG00000099368
Biological Process	GO:0002755	MyD88-dependent toll-like receptor signaling pathway	1	13	0.0788803	0.177835	ENSDARG00000022048
Biological Process	GO:0030509	BMP signaling pathway	1	13	0.0788803	0.177835	ENSDARG00000079323
Biological Process	GO:0042451	purine nucleoside biosynthetic process	1	13	0.0788803	0.177835	ENSDARG00000088390
Biological Process	GO:0046129	purine ribonucleoside biosynthetic process	1	13	0.0788803	0.177835	ENSDARG00000088390
Biological Process	GO:0071772	response to BMP	1	13	0.0788803	0.177835	ENSDARG00000079323
Biological Process	GO:0071773	cellular response to BMP stimulus	1	13	0.0788803	0.177835	ENSDARG00000079323
Biological Process	GO:1901068	guanosine-containing compound metabolic process	1	13	0.0788803	0.177835	ENSDARG00000088390
Biological Process	GO:1901699	cellular response to nitrogen compound	1	13	0.0788803	0.177835	ENSDARG00000079388
Molecular Function	GO:0030145	manganese ion binding	1	13	0.0788803	0.177835	ENSDARG00000105014
Molecular Function	GO:0033218	amide binding	1	13	0.0788803	0.177835	ENSDARG00000024831
Molecular Function	GO:0004896	cytokine receptor activity	3	45	0.0798	0.179344	ENSDARG00000098857,ENSDARG00000045955,ENSDARG00000039863
Biological Process	GO:0071804	cellular potassium ion transport	2	28	0.0798798	0.179344	ENSDARG00000103286,ENSDARG00000104563
Biological Process	GO:0071805	potassium ion transmembrane transport	2	28	0.0798798	0.179344	ENSDARG00000103286,ENSDARG00000104563
Biological Process	GO:0002376	immune system process	13	254	0.0804876	0.18046	ENSDARG00000039351,ENSDARG00000068729,ENSDARG00000053311,ENSDARG00000112125,ENSDARG00000019772,ENSDARG00000022048,ENSDARG00000089383,ENSDARG00000024032,ENSDARG00000053558,ENSDARG00000037116,ENSDARG00000038672,ENSDARG00000043492,ENSDARG00000070668
Biological Process	GO:0022402	cell cycle process	6	103	0.0811431	0.181599	ENSDARG00000041361,ENSDARG00000096554,ENSDARG00000042056,ENSDARG00000101309,ENSDARG00000043912,ENSDARG00000075599
Biological Process	GO:0016071	mRNA metabolic process	5	83	0.0812181	0.181599	ENSDARG00000092240,ENSDARG00000014366,ENSDARG00000091367,ENSDARG00000025421,ENSDARG00000052480
Biological Process	GO:0008104	protein localization	14	278	0.0831353	0.185631	ENSDARG00000079388,ENSDARG00000075706,ENSDARG00000052522,ENSDARG00000052518,ENSDARG00000023237,ENSDARG00000035763,ENSDARG00000003381,ENSDARG00000076371,ENSDARG00000070094,ENSDARG00000068926,ENSDARG00000035149,ENSDARG00000037895,ENSDARG00000022048,ENSDARG00000005318
Cellular Component	GO:0044422	organelle part	44	1003	0.0835252	0.186246	ENSDARG00000077307,ENSDARG00000023237,ENSDARG00000016010,ENSDARG00000075805,ENSDARG00000011000,ENSDARG00000058801,ENSDARG00000074521,ENSDARG00000068640,ENSDARG00000086670,ENSDARG00000102375,ENSDARG00000024219,ENSDARG00000075340,ENSDARG00000075530,ENSDARG00000075284,ENSDARG00000090895,ENSDARG00000101309,ENSDARG00000076733,ENSDARG00000004472,ENSDARG00000103296,ENSDARG00000068926,ENSDARG00000035149,…
Molecular Function	GO:0005102	receptor binding	21	442	0.0849905	0.189255	ENSDARG00000020741,ENSDARG00000103542,ENSDARG00000039351,ENSDARG00000036036,ENSDARG00000018817,ENSDARG00000073731,ENSDARG00000075343,ENSDARG00000037116,ENSDARG00000041779,ENSDARG00000057903,ENSDARG00000067781,ENSDARG00000053311,ENSDARG00000004015,ENSDARG00000079158,ENSDARG00000063032,ENSDARG00000112125,ENSDARG00000111946,ENSDARG00000089383,ENSDARG00000040982,ENSDARG00000067829,ENSDARG00000027472
Molecular Function	GO:0003690	double-stranded DNA binding	2	29	0.0867983	0.192754	ENSDARG00000003207,ENSDARG00000045853
Molecular Function	GO:0003950	NAD+ ADP-ribosyltransferase activity	2	29	0.0867983	0.192754	ENSDARG00000087145,ENSDARG00000006848
Biological Process	GO:0051641	cellular localization	16	327	0.0888733	0.195603	ENSDARG00000052522,ENSDARG00000052518,ENSDARG00000023237,ENSDARG00000076371,ENSDARG00000079388,ENSDARG00000075706,ENSDARG00000035763,ENSDARG00000003381,ENSDARG00000070094,ENSDARG00000079811,ENSDARG00000037895,ENSDARG00000035149,ENSDARG00000068926,ENSDARG00000032049,ENSDARG00000005318,ENSDARG00000093448
Biological Process	GO:0002221	pattern recognition receptor signaling pathway	1	14	0.0898815	0.195603	ENSDARG00000022048
Biological Process	GO:0002224	toll-like receptor signaling pathway	1	14	0.0898815	0.195603	ENSDARG00000022048
Biological Process	GO:0002758	innate immune response-activating signal transduction	1	14	0.0898815	0.195603	ENSDARG00000022048
Cellular Component	GO:0005746	mitochondrial respiratory chain	1	14	0.0898815	0.195603	ENSDARG00000090389
Cellular Component	GO:0005795	Golgi stack	1	14	0.0898815	0.195603	ENSDARG00000058939
Cellular Component	GO:0070469	respiratory chain	1	14	0.0898815	0.195603	ENSDARG00000090389
Molecular Function	GO:0004089	carbonate dehydratase activity	1	14	0.0898815	0.195603	ENSDARG00000045644
Molecular Function	GO:0005003	ephrin receptor activity	1	14	0.0898815	0.195603	ENSDARG00000022971
Molecular Function	GO:0016645	oxidoreductase activity, acting on the CH-NH group of donors	1	14	0.0898815	0.195603	ENSDARG00000054199
Molecular Function	GO:0016860	intramolecular oxidoreductase activity	1	14	0.0898815	0.195603	ENSDARG00000019976
Molecular Function	GO:0031625	ubiquitin protein ligase binding	1	14	0.0898815	0.195603	ENSDARG00000021885
Molecular Function	GO:0032947	protein complex scaffold activity	1	14	0.0898815	0.195603	ENSDARG00000079610
Molecular Function	GO:0035591	signaling adaptor activity	1	14	0.0898815	0.195603	ENSDARG00000021982
Molecular Function	GO:0044389	ubiquitin-like protein ligase binding	1	14	0.0898815	0.195603	ENSDARG00000021885
Biological Process	GO:0006310	DNA recombination	3	47	0.0903946	0.196458	ENSDARG00000079015,ENSDARG00000043912,ENSDARG00000038672
Biological Process	GO:0016579	protein deubiquitination	4	66	0.0914443	0.198474	ENSDARG00000060633,ENSDARG00000090153,ENSDARG00000103422,ENSDARG00000032327
Biological Process	GO:0031347	regulation of defense response	2	30	0.0939602	0.202854	ENSDARG00000022048,ENSDARG00000024032
Biological Process	GO:0098813	nuclear chromosome segregation	2	30	0.0939602	0.202854	ENSDARG00000096554,ENSDARG00000042056
Molecular Function	GO:0005507	copper ion binding	2	30	0.0939602	0.202854	ENSDARG00000055705,ENSDARG00000071680
Molecular Function	GO:0060090	binding, bridging	2	30	0.0939602	0.202854	ENSDARG00000020741,ENSDARG00000021982
Biological Process	GO:0048856	anatomical structure development	18	377	0.0948152	0.20416	ENSDARG00000114554,ENSDARG00000077687,ENSDARG00000062831,ENSDARG00000003146,ENSDARG00000008170,ENSDARG00000075549,ENSDARG00000086362,ENSDARG00000053829,ENSDARG00000038672,ENSDARG00000103123,ENSDARG00000096756,ENSDARG00000101959,ENSDARG00000040948,ENSDARG00000018441,ENSDARG00000040982,ENSDARG00000053558,ENSDARG00000093357,ENSDARG00000063390
Molecular Function	GO:0030246	carbohydrate binding	6	107	0.094739	0.20416	ENSDARG00000062562,ENSDARG00000032553,ENSDARG00000104016,ENSDARG00000071233,ENSDARG00000016011,ENSDARG00000098408
Molecular Function	GO:0003779	actin binding	9	172	0.0970736	0.208747	ENSDARG00000032482,ENSDARG00000076414,ENSDARG00000076371,ENSDARG00000101441,ENSDARG00000008170,ENSDARG00000068926,ENSDARG00000059466,ENSDARG00000045880,ENSDARG00000104300
Cellular Component	GO:0044446	intracellular organelle part	43	992	0.098588	0.211724	ENSDARG00000077307,ENSDARG00000023237,ENSDARG00000016010,ENSDARG00000075805,ENSDARG00000011000,ENSDARG00000058801,ENSDARG00000074521,ENSDARG00000068640,ENSDARG00000086670,ENSDARG00000102375,ENSDARG00000024219,ENSDARG00000075340,ENSDARG00000075530,ENSDARG00000075284,ENSDARG00000090895,ENSDARG00000101309,ENSDARG00000076733,ENSDARG00000004472,ENSDARG00000103296,ENSDARG00000068926,ENSDARG00000035149,…
Molecular Function	GO:0005096	GTPase activator activity	5	88	0.100699	0.212625	ENSDARG00000088899,ENSDARG00000089077,ENSDARG00000098749,ENSDARG00000061699,ENSDARG00000062221
Biological Process	GO:0019953	sexual reproduction	2	31	0.101356	0.212625	ENSDARG00000062831,ENSDARG00000063390
Biological Process	GO:0044703	multi-organism reproductive process	2	31	0.101356	0.212625	ENSDARG00000062831,ENSDARG00000063390
Molecular Function	GO:0016879	ligase activity, forming carbon-nitrogen bonds	2	31	0.101356	0.212625	ENSDARG00000007715,ENSDARG00000000540
Biological Process	GO:0002218	activation of innate immune response	1	15	0.1013	0.212625	ENSDARG00000022048
Biological Process	GO:0007098	centrosome cycle	1	15	0.1013	0.212625	ENSDARG00000101309
Biological Process	GO:0009163	nucleoside biosynthetic process	1	15	0.1013	0.212625	ENSDARG00000088390
Biological Process	GO:0031023	microtubule organizing center organization	1	15	0.1013	0.212625	ENSDARG00000101309
Biological Process	GO:0042278	purine nucleoside metabolic process	1	15	0.1013	0.212625	ENSDARG00000088390
Biological Process	GO:0042455	ribonucleoside biosynthetic process	1	15	0.1013	0.212625	ENSDARG00000088390
Biological Process	GO:0044272	sulfur compound biosynthetic process	1	15	0.1013	0.212625	ENSDARG00000104906
Biological Process	GO:0046128	purine ribonucleoside metabolic process	1	15	0.1013	0.212625	ENSDARG00000088390
Cellular Component	GO:0005730	nucleolus	1	15	0.1013	0.212625	ENSDARG00000068461
Cellular Component	GO:0044441	ciliary part	1	15	0.1013	0.212625	ENSDARG00000077687
Molecular Function	GO:0008171	O-methyltransferase activity	1	15	0.1013	0.212625	ENSDARG00000018871
Molecular Function	GO:0008201	heparin binding	1	15	0.1013	0.212625	ENSDARG00000103542
Molecular Function	GO:0034212	peptide N-acetyltransferase activity	1	15	0.1013	0.212625	ENSDARG00000004472
Molecular Function	GO:0061733	peptide-lysine-N-acetyltransferase activity	1	15	0.1013	0.212625	ENSDARG00000004472
Biological Process	GO:0044707	single-multicellular organism process	20	430	0.104783	0.219532	ENSDARG00000114554,ENSDARG00000077687,ENSDARG00000020741,ENSDARG00000003146,ENSDARG00000008170,ENSDARG00000075549,ENSDARG00000086362,ENSDARG00000053829,ENSDARG00000038672,ENSDARG00000103123,ENSDARG00000096756,ENSDARG00000101959,ENSDARG00000040948,ENSDARG00000022048,ENSDARG00000018441,ENSDARG00000040982,ENSDARG00000034862,ENSDARG00000053558,ENSDARG00000059507,ENSDARG00000093357
Biological Process	GO:0034470	ncRNA processing	4	69	0.10556	0.220876	ENSDARG00000053912,ENSDARG00000032876,ENSDARG00000063627,ENSDARG00000097465
Biological Process	GO:0000902	cell morphogenesis	3	50	0.107468	0.224293	ENSDARG00000103123,ENSDARG00000093357,ENSDARG00000008170
Biological Process	GO:0002253	activation of immune response	3	50	0.107468	0.224293	ENSDARG00000019772,ENSDARG00000022048,ENSDARG00000053311
Biological Process	GO:0007010	cytoskeleton organization	15	313	0.10764	0.224365	ENSDARG00000023237,ENSDARG00000076414,ENSDARG00000101309,ENSDARG00000029019,ENSDARG00000068480,ENSDARG00000101441,ENSDARG00000068926,ENSDARG00000074521,ENSDARG00000059466,ENSDARG00000045880,ENSDARG00000060298,ENSDARG00000100261,ENSDARG00000037476,ENSDARG00000058000,ENSDARG00000104300
Biological Process	GO:0022411	cellular component disassembly	2	32	0.108975	0.226568	ENSDARG00000101441,ENSDARG00000009748
Biological Process	GO:0044282	small molecule catabolic process	2	32	0.108975	0.226568	ENSDARG00000069543,ENSDARG00000038359
Biological Process	GO:0034660	ncRNA metabolic process	6	111	0.10952	0.22741	ENSDARG00000053912,ENSDARG00000032876,ENSDARG00000091247,ENSDARG00000063627,ENSDARG00000097465,ENSDARG00000060861
Molecular Function	GO:0036459	thiol-dependent ubiquitinyl hydrolase activity	4	70	0.11049	0.229134	ENSDARG00000060633,ENSDARG00000090153,ENSDARG00000103422,ENSDARG00000032327
Biological Process	GO:0006904	vesicle docking involved in exocytosis	1	16	0.11309	0.230998	ENSDARG00000061180
Biological Process	GO:0007417	central nervous system development	1	16	0.11309	0.230998	ENSDARG00000040948
Biological Process	GO:0030834	regulation of actin filament depolymerization	1	16	0.11309	0.230998	ENSDARG00000101441
Biological Process	GO:0030835	negative regulation of actin filament depolymerization	1	16	0.11309	0.230998	ENSDARG00000101441
Biological Process	GO:0060627	regulation of vesicle-mediated transport	1	16	0.11309	0.230998	ENSDARG00000058820
Biological Process	GO:1901659	glycosyl compound biosynthetic process	1	16	0.11309	0.230998	ENSDARG00000088390
Biological Process	GO:1901987	regulation of cell cycle phase transition	1	16	0.11309	0.230998	ENSDARG00000075599
Molecular Function	GO:0004003	ATP-dependent DNA helicase activity	1	16	0.11309	0.230998	ENSDARG00000007175
Molecular Function	GO:0008308	voltage-gated anion channel activity	1	16	0.11309	0.230998	ENSDARG00000022560
Molecular Function	GO:0016641	oxidoreductase activity, acting on the CH-NH2 group of donors, oxygen as acceptor	1	16	0.11309	0.230998	ENSDARG00000071680
Molecular Function	GO:0061630	ubiquitin protein ligase activity	1	16	0.11309	0.230998	ENSDARG00000075346
Molecular Function	GO:0061659	ubiquitin-like protein ligase activity	1	16	0.11309	0.230998	ENSDARG00000075346
Cellular Component	GO:0099513	polymeric cytoskeletal fiber	6	112	0.113396	0.231175	ENSDARG00000074521,ENSDARG00000088805,ENSDARG00000056248,ENSDARG00000003146,ENSDARG00000025301,ENSDARG00000004472
Biological Process	GO:0006814	sodium ion transport	3	51	0.11346	0.231175	ENSDARG00000020699,ENSDARG00000062359,ENSDARG00000013144
Biological Process	GO:0033036	macromolecule localization	17	363	0.113658	0.23129	ENSDARG00000052522,ENSDARG00000052518,ENSDARG00000023237,ENSDARG00000076371,ENSDARG00000008948,ENSDARG00000079388,ENSDARG00000075706,ENSDARG00000035763,ENSDARG00000003381,ENSDARG00000070094,ENSDARG00000037895,ENSDARG00000035149,ENSDARG00000068926,ENSDARG00000054218,ENSDARG00000022048,ENSDARG00000060350,ENSDARG00000005318
Molecular Function	GO:0101005	ubiquitinyl hydrolase activity	4	71	0.11553	0.234806	ENSDARG00000060633,ENSDARG00000090153,ENSDARG00000103422,ENSDARG00000032327
Biological Process	GO:0006955	immune response	11	224	0.116646	0.236778	ENSDARG00000039351,ENSDARG00000068729,ENSDARG00000053311,ENSDARG00000112125,ENSDARG00000019772,ENSDARG00000022048,ENSDARG00000089383,ENSDARG00000024032,ENSDARG00000037116,ENSDARG00000043492,ENSDARG00000070668
Molecular Function	GO:0051287	NAD binding	2	33	0.116808	0.236812	ENSDARG00000011488,ENSDARG00000068064
Biological Process	GO:0070647	protein modification by small protein conjugation or removal	8	157	0.118768	0.240488	ENSDARG00000060633,ENSDARG00000075346,ENSDARG00000076733,ENSDARG00000040650,ENSDARG00000032327,ENSDARG00000090153,ENSDARG00000103422,ENSDARG00000054201
Biological Process	GO:0006952	defense response	4	72	0.120678	0.244051	ENSDARG00000022048,ENSDARG00000089383,ENSDARG00000024032,ENSDARG00000068729
Biological Process	GO:0016485	protein processing	2	34	0.124844	0.245894	ENSDARG00000100633,ENSDARG00000002479
Biological Process	GO:0001816	cytokine production	1	17	0.12521	0.245894	ENSDARG00000022048
Biological Process	GO:0001817	regulation of cytokine production	1	17	0.12521	0.245894	ENSDARG00000022048
Biological Process	GO:0006220	pyrimidine nucleotide metabolic process	1	17	0.12521	0.245894	ENSDARG00000088390
Biological Process	GO:0006221	pyrimidine nucleotide biosynthetic process	1	17	0.12521	0.245894	ENSDARG00000088390
Biological Process	GO:0006289	nucleotide-excision repair	1	17	0.12521	0.245894	ENSDARG00000023678
Biological Process	GO:0006720	isoprenoid metabolic process	1	17	0.12521	0.245894	ENSDARG00000019976
Biological Process	GO:0009119	ribonucleoside metabolic process	1	17	0.12521	0.245894	ENSDARG00000088390
Biological Process	GO:0030198	extracellular matrix organization	1	17	0.12521	0.245894	ENSDARG00000001760
Biological Process	GO:0034329	cell junction assembly	1	17	0.12521	0.245894	ENSDARG00000018441
Biological Process	GO:0043062	extracellular structure organization	1	17	0.12521	0.245894	ENSDARG00000001760
Biological Process	GO:0043242	negative regulation of protein complex disassembly	1	17	0.12521	0.245894	ENSDARG00000101441
Biological Process	GO:0045930	negative regulation of mitotic cell cycle	1	17	0.12521	0.245894	ENSDARG00000041361
Biological Process	GO:0045944	positive regulation of transcription from RNA polymerase II promoter	1	17	0.12521	0.245894	ENSDARG00000015793
Biological Process	GO:0071526	semaphorin-plexin signaling pathway	1	17	0.12521	0.245894	ENSDARG00000015278
Biological Process	GO:0072657	protein localization to membrane	1	17	0.12521	0.245894	ENSDARG00000079388
Biological Process	GO:1901136	carbohydrate derivative catabolic process	1	17	0.12521	0.245894	ENSDARG00000062998
Biological Process	GO:1901879	regulation of protein depolymerization	1	17	0.12521	0.245894	ENSDARG00000101441
Biological Process	GO:1901880	negative regulation of protein depolymerization	1	17	0.12521	0.245894	ENSDARG00000101441
Cellular Component	GO:0005777	peroxisome	1	17	0.12521	0.245894	ENSDARG00000035149
Cellular Component	GO:0042579	microbody	1	17	0.12521	0.245894	ENSDARG00000035149
Cellular Component	GO:1990204	oxidoreductase complex	1	17	0.12521	0.245894	ENSDARG00000090389
Molecular Function	GO:0004890	GABA-A receptor activity	1	17	0.12521	0.245894	ENSDARG00000070730
Molecular Function	GO:0016638	oxidoreductase activity, acting on the CH-NH2 group of donors	1	17	0.12521	0.245894	ENSDARG00000071680
Molecular Function	GO:0019783	ubiquitin-like protein-specific protease activity	4	73	0.125931	0.246716	ENSDARG00000060633,ENSDARG00000090153,ENSDARG00000103422,ENSDARG00000032327
Biological Process	GO:0045454	cell redox homeostasis	3	53	0.125872	0.246716	ENSDARG00000055064,ENSDARG00000008785,ENSDARG00000101291
Biological Process	GO:0007275	multicellular organism development	16	346	0.128776	0.251988	ENSDARG00000114554,ENSDARG00000077687,ENSDARG00000003146,ENSDARG00000008170,ENSDARG00000075549,ENSDARG00000086362,ENSDARG00000053829,ENSDARG00000038672,ENSDARG00000103123,ENSDARG00000096756,ENSDARG00000101959,ENSDARG00000040948,ENSDARG00000018441,ENSDARG00000040982,ENSDARG00000053558,ENSDARG00000093357
Biological Process	GO:0044249	cellular biosynthetic process	76	1869	0.130929	0.255892	ENSDARG00000114554,ENSDARG00000104111,ENSDARG00000075805,ENSDARG00000011000,ENSDARG00000077353,ENSDARG00000087646,ENSDARG00000086362,ENSDARG00000007413,ENSDARG00000086345,ENSDARG00000027658,ENSDARG00000102375,ENSDARG00000101831,ENSDARG00000058011,ENSDARG00000068729,ENSDARG00000078784,ENSDARG00000040948,ENSDARG00000043492,ENSDARG00000006939,ENSDARG00000026395,ENSDARG00000078479,ENSDARG00000003207,…
Biological Process	GO:0042981	regulation of apoptotic process	5	95	0.131688	0.256761	ENSDARG00000094704,ENSDARG00000089109,ENSDARG00000076733,ENSDARG00000068729,ENSDARG00000000804
Biological Process	GO:0043067	regulation of programmed cell death	5	95	0.131688	0.256761	ENSDARG00000094704,ENSDARG00000089109,ENSDARG00000076733,ENSDARG00000068729,ENSDARG00000000804
Biological Process	GO:0032989	cellular component morphogenesis	3	54	0.132284	0.257306	ENSDARG00000103123,ENSDARG00000093357,ENSDARG00000008170
Cellular Component	GO:0042175	nuclear outer membrane-endoplasmic reticulum membrane network	3	54	0.132284	0.257306	ENSDARG00000075530,ENSDARG00000023237,ENSDARG00000024479
Biological Process	GO:0051604	protein maturation	2	35	0.133073	0.258533	ENSDARG00000100633,ENSDARG00000002479
Molecular Function	GO:0001071	nucleic acid binding transcription factor activity	23	520	0.137336	0.263909	ENSDARG00000055630,ENSDARG00000075805,ENSDARG00000010591,ENSDARG00000077353,ENSDARG00000087646,ENSDARG00000086362,ENSDARG00000059836,ENSDARG00000027658,ENSDARG00000053829,ENSDARG00000015793,ENSDARG00000006192,ENSDARG00000061509,ENSDARG00000096756,ENSDARG00000101959,ENSDARG00000078784,ENSDARG00000075732,ENSDARG00000069266,ENSDARG00000105114,ENSDARG00000089697,ENSDARG00000043492,ENSDARG00000006939,…
Molecular Function	GO:0003700	transcription factor activity, sequence-specific DNA binding	23	520	0.137336	0.263909	ENSDARG00000055630,ENSDARG00000075805,ENSDARG00000010591,ENSDARG00000077353,ENSDARG00000087646,ENSDARG00000086362,ENSDARG00000059836,ENSDARG00000027658,ENSDARG00000053829,ENSDARG00000015793,ENSDARG00000006192,ENSDARG00000061509,ENSDARG00000096756,ENSDARG00000101959,ENSDARG00000078784,ENSDARG00000075732,ENSDARG00000069266,ENSDARG00000105114,ENSDARG00000089697,ENSDARG00000043492,ENSDARG00000006939,…
Biological Process	GO:0007049	cell cycle	9	185	0.137243	0.263909	ENSDARG00000041361,ENSDARG00000096554,ENSDARG00000017140,ENSDARG00000101309,ENSDARG00000043912,ENSDARG00000042056,ENSDARG00000090664,ENSDARG00000018918,ENSDARG00000075599
Biological Process	GO:0010941	regulation of cell death	5	96	0.136451	0.263909	ENSDARG00000094704,ENSDARG00000089109,ENSDARG00000076733,ENSDARG00000068729,ENSDARG00000000804
Biological Process	GO:0000075	cell cycle checkpoint	1	18	0.137621	0.263909	ENSDARG00000041361
Biological Process	GO:0006730	one-carbon metabolic process	1	18	0.137621	0.263909	ENSDARG00000045644
Biological Process	GO:0009063	cellular amino acid catabolic process	1	18	0.137621	0.263909	ENSDARG00000038359
Biological Process	GO:0045216	cell-cell junction organization	1	18	0.137621	0.263909	ENSDARG00000018441
Biological Process	GO:0048278	vesicle docking	1	18	0.137621	0.263909	ENSDARG00000061180
Biological Process	GO:0140029	exocytic process	1	18	0.137621	0.263909	ENSDARG00000061180
Cellular Component	GO:0005929	cilium	1	18	0.137621	0.263909	ENSDARG00000077687
Biological Process	GO:0006418	tRNA aminoacylation for protein translation	2	36	0.141485	0.270363	ENSDARG00000091247,ENSDARG00000060861
Biological Process	GO:0006643	membrane lipid metabolic process	2	36	0.141485	0.270363	ENSDARG00000075530,ENSDARG00000024479
Biological Process	GO:1901700	response to oxygen-containing compound	2	36	0.141485	0.270363	ENSDARG00000079388,ENSDARG00000022048
Molecular Function	GO:0032403	protein complex binding	7	141	0.141753	0.270559	ENSDARG00000073731,ENSDARG00000068926,ENSDARG00000076414,ENSDARG00000076371,ENSDARG00000063032,ENSDARG00000101441,ENSDARG00000008170
Molecular Function	GO:0019842	vitamin binding	4	76	0.142302	0.271288	ENSDARG00000062562,ENSDARG00000032553,ENSDARG00000104906,ENSDARG00000071233
Biological Process	GO:0007017	microtubule-based process	10	211	0.147073	0.280058	ENSDARG00000101309,ENSDARG00000068480,ENSDARG00000074521,ENSDARG00000024575,ENSDARG00000045880,ENSDARG00000060298,ENSDARG00000063385,ENSDARG00000100261,ENSDARG00000053240,ENSDARG00000058000
Biological Process	GO:0019439	aromatic compound catabolic process	2	37	0.150068	0.280924	ENSDARG00000071017,ENSDARG00000009748
Biological Process	GO:0044270	cellular nitrogen compound catabolic process	2	37	0.150068	0.280924	ENSDARG00000071017,ENSDARG00000009748
Biological Process	GO:0000910	cytokinesis	1	19	0.150286	0.280924	ENSDARG00000101309
Biological Process	GO:0006475	internal protein amino acid acetylation	1	19	0.150286	0.280924	ENSDARG00000004472
Biological Process	GO:0008217	regulation of blood pressure	1	19	0.150286	0.280924	ENSDARG00000067781
Biological Process	GO:0018022	peptidyl-lysine methylation	1	19	0.150286	0.280924	ENSDARG00000062244
Biological Process	GO:0018393	internal peptidyl-lysine acetylation	1	19	0.150286	0.280924	ENSDARG00000004472
Biological Process	GO:0018394	peptidyl-lysine acetylation	1	19	0.150286	0.280924	ENSDARG00000004472
Biological Process	GO:0022406	membrane docking	1	19	0.150286	0.280924	ENSDARG00000061180
Biological Process	GO:0034968	histone lysine methylation	1	19	0.150286	0.280924	ENSDARG00000062244
Biological Process	GO:0043244	regulation of protein complex disassembly	1	19	0.150286	0.280924	ENSDARG00000101441
Biological Process	GO:0044770	cell cycle phase transition	1	19	0.150286	0.280924	ENSDARG00000075599
Cellular Component	GO:0044463	cell projection part	1	19	0.150286	0.280924	ENSDARG00000077687
Cellular Component	GO:0120038	plasma membrane bounded cell projection part	1	19	0.150286	0.280924	ENSDARG00000077687
Molecular Function	GO:0004521	endoribonuclease activity	1	19	0.150286	0.280924	ENSDARG00000055563
Molecular Function	GO:0019239	deaminase activity	1	19	0.150286	0.280924	ENSDARG00000105626
Molecular Function	GO:0008047	enzyme activator activity	6	121	0.1514	0.282683	ENSDARG00000088899,ENSDARG00000089077,ENSDARG00000098749,ENSDARG00000078671,ENSDARG00000061699,ENSDARG00000062221
Biological Process	GO:0006352	DNA-templated transcription, initiation	3	57	0.152289	0.283693	ENSDARG00000075732,ENSDARG00000075805,ENSDARG00000011000
Biological Process	GO:0008380	RNA splicing	3	57	0.152289	0.283693	ENSDARG00000092240,ENSDARG00000014366,ENSDARG00000091367
Molecular Function	GO:0030695	GTPase regulator activity	5	100	0.156284	0.290802	ENSDARG00000088899,ENSDARG00000089077,ENSDARG00000098749,ENSDARG00000061699,ENSDARG00000062221
Molecular Function	GO:0005488	binding	398	10637	0.158381	0.291516	ENSDARG00000090787,ENSDARG00000087074,ENSDARG00000074521,ENSDARG00000027658,ENSDARG00000025421,ENSDARG00000016651,ENSDARG00000099678,ENSDARG00000074415,ENSDARG00000021547,ENSDARG00000018460,ENSDARG00000102587,ENSDARG00000033594,ENSDARG00000076733,ENSDARG00000068729,ENSDARG00000077126,ENSDARG00000015224,ENSDARG00000111388,ENSDARG00000079158,ENSDARG00000055705,ENSDARG00000073997,ENSDARG00000016085,…
Biological Process	GO:0044260	cellular macromolecule metabolic process	132	3378	0.158155	0.291516	ENSDARG00000077353,ENSDARG00000086362,ENSDARG00000027658,ENSDARG00000025421,ENSDARG00000021547,ENSDARG00000103454,ENSDARG00000076733,ENSDARG00000068729,ENSDARG00000078784,ENSDARG00000043492,ENSDARG00000073997,ENSDARG00000070228,ENSDARG00000003207,ENSDARG00000007398,ENSDARG00000079964,ENSDARG00000028976,ENSDARG00000075936,ENSDARG00000090153,ENSDARG00000103422,ENSDARG00000054201,ENSDARG00000077853,…
Biological Process	GO:0032501	multicellular organismal process	26	605	0.158286	0.291516	ENSDARG00000114554,ENSDARG00000077687,ENSDARG00000020741,ENSDARG00000062831,ENSDARG00000003146,ENSDARG00000008170,ENSDARG00000075549,ENSDARG00000086362,ENSDARG00000053829,ENSDARG00000038672,ENSDARG00000067781,ENSDARG00000030867,ENSDARG00000103123,ENSDARG00000096756,ENSDARG00000101959,ENSDARG00000022048,ENSDARG00000018441,ENSDARG00000040948,ENSDARG00000024032,ENSDARG00000036912,ENSDARG00000040982,…
Cellular Component	GO:0044421	extracellular region part	9	191	0.15834	0.291516	ENSDARG00000057108,ENSDARG00000036558,ENSDARG00000103647,ENSDARG00000020741,ENSDARG00000001760,ENSDARG00000037845,ENSDARG00000095901,ENSDARG00000024032,ENSDARG00000089383
Biological Process	GO:0000280	nuclear division	2	38	0.158814	0.291516	ENSDARG00000042056,ENSDARG00000043912
Biological Process	GO:0043038	amino acid activation	2	38	0.158814	0.291516	ENSDARG00000091247,ENSDARG00000060861
Biological Process	GO:0043039	tRNA aminoacylation	2	38	0.158814	0.291516	ENSDARG00000091247,ENSDARG00000060861
Molecular Function	GO:0004812	aminoacyl-tRNA ligase activity	2	38	0.158814	0.291516	ENSDARG00000091247,ENSDARG00000060861
Molecular Function	GO:0016627	oxidoreductase activity, acting on the CH-CH group of donors	2	38	0.158814	0.291516	ENSDARG00000045411,ENSDARG00000039979
Molecular Function	GO:0016875	ligase activity, forming carbon-oxygen bonds	2	38	0.158814	0.291516	ENSDARG00000091247,ENSDARG00000060861
Molecular Function	GO:0016876	ligase activity, forming aminoacyl-tRNA and related compounds	2	38	0.158814	0.291516	ENSDARG00000091247,ENSDARG00000060861
Molecular Function	GO:0019207	kinase regulator activity	2	38	0.158814	0.291516	ENSDARG00000038524,ENSDARG00000078671
Cellular Component	GO:0005743	mitochondrial inner membrane	3	58	0.159199	0.291895	ENSDARG00000090389,ENSDARG00000093448,ENSDARG00000099368
Biological Process	GO:0046903	secretion	5	101	0.16143	0.29195	ENSDARG00000061180,ENSDARG00000022048,ENSDARG00000003381,ENSDARG00000008948,ENSDARG00000070094
Biological Process	GO:0002790	peptide secretion	1	20	0.16317	0.29195	ENSDARG00000022048
Biological Process	GO:0002791	regulation of peptide secretion	1	20	0.16317	0.29195	ENSDARG00000022048
Biological Process	GO:0006400	tRNA modification	1	20	0.16317	0.29195	ENSDARG00000097465
Biological Process	GO:0006473	protein acetylation	1	20	0.16317	0.29195	ENSDARG00000004472
Biological Process	GO:0007605	sensory perception of sound	1	20	0.16317	0.29195	ENSDARG00000024032
Biological Process	GO:0009306	protein secretion	1	20	0.16317	0.29195	ENSDARG00000022048
Biological Process	GO:0010942	positive regulation of cell death	1	20	0.16317	0.29195	ENSDARG00000076733
Biological Process	GO:0016197	endosomal transport	1	20	0.16317	0.29195	ENSDARG00000079811
Biological Process	GO:0030203	glycosaminoglycan metabolic process	1	20	0.16317	0.29195	ENSDARG00000062998
Biological Process	GO:0043065	positive regulation of apoptotic process	1	20	0.16317	0.29195	ENSDARG00000076733
Biological Process	GO:0043068	positive regulation of programmed cell death	1	20	0.16317	0.29195	ENSDARG00000076733
Biological Process	GO:0050708	regulation of protein secretion	1	20	0.16317	0.29195	ENSDARG00000022048
Biological Process	GO:0050954	sensory perception of mechanical stimulus	1	20	0.16317	0.29195	ENSDARG00000024032
Cellular Component	GO:0033176	proton-transporting V-type ATPase complex	1	20	0.16317	0.29195	ENSDARG00000031681
Molecular Function	GO:0004177	aminopeptidase activity	1	20	0.16317	0.29195	ENSDARG00000068461
Molecular Function	GO:0008026	ATP-dependent helicase activity	1	20	0.16317	0.29195	ENSDARG00000007175
Molecular Function	GO:0016776	phosphotransferase activity, phosphate group as acceptor	1	20	0.16317	0.29195	ENSDARG00000088390
Molecular Function	GO:0016811	hydrolase activity, acting on carbon-nitrogen (but not peptide) bonds, in linear amides	1	20	0.16317	0.29195	ENSDARG00000062998
Molecular Function	GO:0016814	hydrolase activity, acting on carbon-nitrogen (but not peptide) bonds, in cyclic amidines	1	20	0.16317	0.29195	ENSDARG00000105626
Molecular Function	GO:0017154	semaphorin receptor activity	1	20	0.16317	0.29195	ENSDARG00000015278
Molecular Function	GO:0070035	purine NTP-dependent helicase activity	1	20	0.16317	0.29195	ENSDARG00000007175
Molecular Function	GO:0008236	serine-type peptidase activity	9	193	0.165712	0.295849	ENSDARG00000019451,ENSDARG00000052905,ENSDARG00000079393,ENSDARG00000021046,ENSDARG00000076602,ENSDARG00000019772,ENSDARG00000042993,ENSDARG00000102823,ENSDARG00000034862
Molecular Function	GO:0017171	serine hydrolase activity	9	193	0.165712	0.295849	ENSDARG00000019451,ENSDARG00000052905,ENSDARG00000079393,ENSDARG00000021046,ENSDARG00000076602,ENSDARG00000019772,ENSDARG00000042993,ENSDARG00000102823,ENSDARG00000034862
Molecular Function	GO:0008009	chemokine activity	3	59	0.166222	0.296111	ENSDARG00000112125,ENSDARG00000039351,ENSDARG00000037116
Molecular Function	GO:0042379	chemokine receptor binding	3	59	0.166222	0.296111	ENSDARG00000112125,ENSDARG00000039351,ENSDARG00000037116
Biological Process	GO:0016052	carbohydrate catabolic process	2	39	0.16771	0.298436	ENSDARG00000069543,ENSDARG00000038359
Cellular Component	GO:0005856	cytoskeleton	18	412	0.171645	0.304629	ENSDARG00000088805,ENSDARG00000056248,ENSDARG00000003146,ENSDARG00000074521,ENSDARG00000002332,ENSDARG00000060298,ENSDARG00000045880,ENSDARG00000058000,ENSDARG00000024219,ENSDARG00000025301,ENSDARG00000023988,ENSDARG00000096757,ENSDARG00000101309,ENSDARG00000029019,ENSDARG00000068480,ENSDARG00000004472,ENSDARG00000059466,ENSDARG00000104300
Biological Process	GO:0006511	ubiquitin-dependent protein catabolic process	5	103	0.171938	0.304629	ENSDARG00000060633,ENSDARG00000021885,ENSDARG00000090153,ENSDARG00000103422,ENSDARG00000032327
Biological Process	GO:0019941	modification-dependent protein catabolic process	5	103	0.171938	0.304629	ENSDARG00000060633,ENSDARG00000021885,ENSDARG00000090153,ENSDARG00000103422,ENSDARG00000032327
Biological Process	GO:0043632	modification-dependent macromolecule catabolic process	5	103	0.171938	0.304629	ENSDARG00000060633,ENSDARG00000021885,ENSDARG00000090153,ENSDARG00000103422,ENSDARG00000032327
Biological Process	GO:0006887	exocytosis	3	60	0.173353	0.30647	ENSDARG00000061180,ENSDARG00000003381,ENSDARG00000070094
Molecular Function	GO:0004386	helicase activity	3	60	0.173353	0.30647	ENSDARG00000063626,ENSDARG00000079725,ENSDARG00000007175
Cellular Component	GO:0005576	extracellular region	23	538	0.175679	0.308562	ENSDARG00000036558,ENSDARG00000031422,ENSDARG00000020741,ENSDARG00000039351,ENSDARG00000001760,ENSDARG00000037116,ENSDARG00000016771,ENSDARG00000067781,ENSDARG00000057108,ENSDARG00000045420,ENSDARG00000103647,ENSDARG00000004015,ENSDARG00000079158,ENSDARG00000112125,ENSDARG00000095901,ENSDARG00000037845,ENSDARG00000089383,ENSDARG00000024032,ENSDARG00000036912,ENSDARG00000040982,ENSDARG00000068923,…
Biological Process	GO:0000070	mitotic sister chromatid segregation	1	21	0.17624	0.308562	ENSDARG00000042056
Biological Process	GO:0006839	mitochondrial transport	1	21	0.17624	0.308562	ENSDARG00000093448
Biological Process	GO:0016571	histone methylation	1	21	0.17624	0.308562	ENSDARG00000062244
Biological Process	GO:0030042	actin filament depolymerization	1	21	0.17624	0.308562	ENSDARG00000101441
Biological Process	GO:0034330	cell junction organization	1	21	0.17624	0.308562	ENSDARG00000018441
Cellular Component	GO:0031968	organelle outer membrane	1	21	0.17624	0.308562	ENSDARG00000023237
Molecular Function	GO:0004722	protein serine/threonine phosphatase activity	1	21	0.17624	0.308562	ENSDARG00000026499
Molecular Function	GO:0005254	chloride channel activity	1	21	0.17624	0.308562	ENSDARG00000022560
Biological Process	GO:0042157	lipoprotein metabolic process	2	40	0.176748	0.308788	ENSDARG00000075530,ENSDARG00000024479
Biological Process	GO:0046700	heterocycle catabolic process	2	40	0.176748	0.308788	ENSDARG00000071017,ENSDARG00000009748
Biological Process	GO:0006886	intracellular protein transport	9	196	0.177072	0.309024	ENSDARG00000075706,ENSDARG00000052522,ENSDARG00000052518,ENSDARG00000035763,ENSDARG00000003381,ENSDARG00000070094,ENSDARG00000035149,ENSDARG00000037895,ENSDARG00000005318
Biological Process	GO:1901576	organic substance biosynthetic process	76	1912	0.180105	0.31398	ENSDARG00000114554,ENSDARG00000104111,ENSDARG00000075805,ENSDARG00000011000,ENSDARG00000077353,ENSDARG00000087646,ENSDARG00000086362,ENSDARG00000007413,ENSDARG00000086345,ENSDARG00000027658,ENSDARG00000102375,ENSDARG00000101831,ENSDARG00000058011,ENSDARG00000068729,ENSDARG00000078784,ENSDARG00000040948,ENSDARG00000043492,ENSDARG00000006939,ENSDARG00000026395,ENSDARG00000078479,ENSDARG00000003207,…
Molecular Function	GO:0004252	serine-type endopeptidase activity	8	174	0.183056	0.318783	ENSDARG00000019451,ENSDARG00000052905,ENSDARG00000079393,ENSDARG00000021046,ENSDARG00000019772,ENSDARG00000042993,ENSDARG00000034862,ENSDARG00000102823
Cellular Component	GO:0044424	intracellular part	102	2604	0.184092	0.320245	ENSDARG00000114554,ENSDARG00000104111,ENSDARG00000016010,ENSDARG00000075805,ENSDARG00000045853,ENSDARG00000011000,ENSDARG00000007663,ENSDARG00000087646,ENSDARG00000074521,ENSDARG00000086670,ENSDARG00000102375,ENSDARG00000101831,ENSDARG00000025421,ENSDARG00000075284,ENSDARG00000096757,ENSDARG00000090895,ENSDARG00000043236,ENSDARG00000076733,ENSDARG00000029019,ENSDARG00000004472,ENSDARG00000068926,…
Biological Process	GO:0065009	regulation of molecular function	6	128	0.184534	0.320673	ENSDARG00000100633,ENSDARG00000071403,ENSDARG00000045929,ENSDARG00000074910,ENSDARG00000052114,ENSDARG00000104782
Biological Process	GO:0018205	peptidyl-lysine modification	2	41	0.185917	0.322045	ENSDARG00000062244,ENSDARG00000004472
Cellular Component	GO:0043235	receptor complex	2	41	0.185917	0.322045	ENSDARG00000098899,ENSDARG00000022048
Molecular Function	GO:1901681	sulfur compound binding	2	41	0.185917	0.322045	ENSDARG00000103647,ENSDARG00000103542
Biological Process	GO:0006644	phospholipid metabolic process	5	106	0.18821	0.323043	ENSDARG00000075530,ENSDARG00000079307,ENSDARG00000024479,ENSDARG00000016011,ENSDARG00000008948
Biological Process	GO:0031401	positive regulation of protein modification process	1	22	0.189466	0.323043	ENSDARG00000068759
Biological Process	GO:0032011	ARF protein signal transduction	1	22	0.189466	0.323043	ENSDARG00000104820
Biological Process	GO:0032012	regulation of ARF protein signal transduction	1	22	0.189466	0.323043	ENSDARG00000104820
Biological Process	GO:0032880	regulation of protein localization	1	22	0.189466	0.323043	ENSDARG00000022048
Biological Process	GO:0046839	phospholipid dephosphorylation	1	22	0.189466	0.323043	ENSDARG00000098862
Biological Process	GO:0051223	regulation of protein transport	1	22	0.189466	0.323043	ENSDARG00000022048
Biological Process	GO:0051261	protein depolymerization	1	22	0.189466	0.323043	ENSDARG00000101441
Biological Process	GO:0070201	regulation of establishment of protein localization	1	22	0.189466	0.323043	ENSDARG00000022048
Biological Process	GO:0072528	pyrimidine-containing compound biosynthetic process	1	22	0.189466	0.323043	ENSDARG00000088390
Biological Process	GO:0090087	regulation of peptide transport	1	22	0.189466	0.323043	ENSDARG00000022048
Biological Process	GO:1903522	regulation of blood circulation	1	22	0.189466	0.323043	ENSDARG00000036912
Molecular Function	GO:0005086	ARF guanyl-nucleotide exchange factor activity	1	22	0.189466	0.323043	ENSDARG00000104820
Molecular Function	GO:0015491	cation:cation antiporter activity	1	22	0.189466	0.323043	ENSDARG00000020699
Molecular Function	GO:0016917	GABA receptor activity	1	22	0.189466	0.323043	ENSDARG00000070730
Biological Process	GO:0042254	ribosome biogenesis	2	42	0.195207	0.33179	ENSDARG00000053912,ENSDARG00000063627
Cellular Component	GO:0005921	gap junction	2	42	0.195207	0.33179	ENSDARG00000004627,ENSDARG00000116895
Molecular Function	GO:0050660	flavin adenine dinucleotide binding	2	42	0.195207	0.33179	ENSDARG00000060210,ENSDARG00000045411
Molecular Function	GO:0060589	nucleoside-triphosphatase regulator activity	5	108	0.199376	0.338524	ENSDARG00000088899,ENSDARG00000089077,ENSDARG00000098749,ENSDARG00000061699,ENSDARG00000062221
Biological Process	GO:0043170	macromolecule metabolic process	151	3932	0.200171	0.339519	ENSDARG00000077353,ENSDARG00000086362,ENSDARG00000027658,ENSDARG00000025421,ENSDARG00000021547,ENSDARG00000103454,ENSDARG00000076733,ENSDARG00000068729,ENSDARG00000076602,ENSDARG00000078784,ENSDARG00000043492,ENSDARG00000073997,ENSDARG00000070228,ENSDARG00000003207,ENSDARG00000007398,ENSDARG00000079964,ENSDARG00000028976,ENSDARG00000075936,ENSDARG00000090153,ENSDARG00000103422,ENSDARG00000054201,…
Biological Process	GO:0010562	positive regulation of phosphorus metabolic process	1	23	0.20282	0.341172	ENSDARG00000068759
Biological Process	GO:0044242	cellular lipid catabolic process	1	23	0.20282	0.341172	ENSDARG00000016011
Biological Process	GO:0045937	positive regulation of phosphate metabolic process	1	23	0.20282	0.341172	ENSDARG00000068759
Biological Process	GO:0072527	pyrimidine-containing compound metabolic process	1	23	0.20282	0.341172	ENSDARG00000088390
Biological Process	GO:1902904	negative regulation of supramolecular fiber organization	1	23	0.20282	0.341172	ENSDARG00000101441
Cellular Component	GO:0016592	mediator complex	1	23	0.20282	0.341172	ENSDARG00000075340
Cellular Component	GO:0019867	outer membrane	1	23	0.20282	0.341172	ENSDARG00000023237
Molecular Function	GO:0016866	intramolecular transferase activity	1	23	0.20282	0.341172	ENSDARG00000028976
Biological Process	GO:0003018	vascular process in circulatory system	2	43	0.204607	0.341711	ENSDARG00000067781,ENSDARG00000036912
Biological Process	GO:0035150	regulation of tube size	2	43	0.204607	0.341711	ENSDARG00000067781,ENSDARG00000036912
Biological Process	GO:0035296	regulation of tube diameter	2	43	0.204607	0.341711	ENSDARG00000067781,ENSDARG00000036912
Biological Process	GO:0048285	organelle fission	2	43	0.204607	0.341711	ENSDARG00000042056,ENSDARG00000043912
Biological Process	GO:0050880	regulation of blood vessel size	2	43	0.204607	0.341711	ENSDARG00000067781,ENSDARG00000036912
Biological Process	GO:0097746	regulation of blood vessel diameter	2	43	0.204607	0.341711	ENSDARG00000067781,ENSDARG00000036912
Biological Process	GO:1901361	organic cyclic compound catabolic process	2	43	0.204607	0.341711	ENSDARG00000071017,ENSDARG00000009748
Molecular Function	GO:0008083	growth factor activity	5	109	0.20505	0.342099	ENSDARG00000111946,ENSDARG00000103542,ENSDARG00000040982,ENSDARG00000075343,ENSDARG00000036036
Biological Process	GO:0051649	establishment of localization in cell	13	301	0.20746	0.345767	ENSDARG00000075706,ENSDARG00000052522,ENSDARG00000052518,ENSDARG00000035763,ENSDARG00000003381,ENSDARG00000076371,ENSDARG00000079811,ENSDARG00000070094,ENSDARG00000035149,ENSDARG00000037895,ENSDARG00000032049,ENSDARG00000093448,ENSDARG00000005318
Biological Process	GO:0044093	positive regulation of molecular function	3	65	0.210463	0.350413	ENSDARG00000100633,ENSDARG00000074910,ENSDARG00000052114
Biological Process	GO:0009057	macromolecule catabolic process	7	157	0.212343	0.352526	ENSDARG00000060633,ENSDARG00000021885,ENSDARG00000090153,ENSDARG00000103422,ENSDARG00000062998,ENSDARG00000032327,ENSDARG00000009748
Cellular Component	GO:0099080	supramolecular complex	6	134	0.215094	0.352526	ENSDARG00000074521,ENSDARG00000088805,ENSDARG00000056248,ENSDARG00000003146,ENSDARG00000025301,ENSDARG00000004472
Cellular Component	GO:0099081	supramolecular polymer	6	134	0.215094	0.352526	ENSDARG00000074521,ENSDARG00000088805,ENSDARG00000056248,ENSDARG00000003146,ENSDARG00000025301,ENSDARG00000004472
Cellular Component	GO:0099512	supramolecular fiber	6	134	0.215094	0.352526	ENSDARG00000074521,ENSDARG00000088805,ENSDARG00000056248,ENSDARG00000003146,ENSDARG00000025301,ENSDARG00000004472
Biological Process	GO:0007160	cell-matrix adhesion	2	44	0.214109	0.352526	ENSDARG00000045420,ENSDARG00000044433
Biological Process	GO:0072359	circulatory system development	2	44	0.214109	0.352526	ENSDARG00000075549,ENSDARG00000018441
Biological Process	GO:0080134	regulation of response to stress	2	44	0.214109	0.352526	ENSDARG00000022048,ENSDARG00000024032
Biological Process	GO:0000819	sister chromatid segregation	1	24	0.216274	0.352526	ENSDARG00000042056
Biological Process	GO:0015988	energy coupled proton transmembrane transport, against electrochemical gradient	1	24	0.216274	0.352526	ENSDARG00000031681
Biological Process	GO:0015991	ATP hydrolysis coupled proton transport	1	24	0.216274	0.352526	ENSDARG00000031681
Biological Process	GO:0051650	establishment of vesicle localization	1	24	0.216274	0.352526	ENSDARG00000076371
Biological Process	GO:0072330	monocarboxylic acid biosynthetic process	1	24	0.216274	0.352526	ENSDARG00000000540
Biological Process	GO:0090662	ATP hydrolysis coupled transmembrane transport	1	24	0.216274	0.352526	ENSDARG00000031681
Biological Process	GO:0099131	ATP hydrolysis coupled ion transmembrane transport	1	24	0.216274	0.352526	ENSDARG00000031681
Biological Process	GO:0099132	ATP hydrolysis coupled cation transmembrane transport	1	24	0.216274	0.352526	ENSDARG00000031681
Molecular Function	GO:0015298	solute:cation antiporter activity	1	24	0.216274	0.352526	ENSDARG00000020699
Molecular Function	GO:0016278	lysine N-methyltransferase activity	1	24	0.216274	0.352526	ENSDARG00000062244
Molecular Function	GO:0016279	protein-lysine N-methyltransferase activity	1	24	0.216274	0.352526	ENSDARG00000062244
Molecular Function	GO:0018024	histone-lysine N-methyltransferase activity	1	24	0.216274	0.352526	ENSDARG00000062244
Molecular Function	GO:0042054	histone methyltransferase activity	1	24	0.216274	0.352526	ENSDARG00000062244
Molecular Function	GO:0099516	ion antiporter activity	1	24	0.216274	0.352526	ENSDARG00000020699
Biological Process	GO:0006520	cellular amino acid metabolic process	5	112	0.222407	0.361799	ENSDARG00000091247,ENSDARG00000000540,ENSDARG00000060861,ENSDARG00000038359,ENSDARG00000104906
Biological Process	GO:0051726	regulation of cell cycle	4	89	0.222344	0.361799	ENSDARG00000041361,ENSDARG00000096554,ENSDARG00000101309,ENSDARG00000075599
Cellular Component	GO:0005874	microtubule	2	45	0.223703	0.363545	ENSDARG00000074521,ENSDARG00000004472
Biological Process	GO:0044265	cellular macromolecule catabolic process	6	136	0.22567	0.366376	ENSDARG00000060633,ENSDARG00000021885,ENSDARG00000090153,ENSDARG00000103422,ENSDARG00000032327,ENSDARG00000009748
Molecular Function	GO:0044877	macromolecular complex binding	7	160	0.226894	0.367998	ENSDARG00000073731,ENSDARG00000068926,ENSDARG00000076414,ENSDARG00000076371,ENSDARG00000063032,ENSDARG00000101441,ENSDARG00000008170
Biological Process	GO:0030030	cell projection organization	4	90	0.229004	0.368319	ENSDARG00000003146,ENSDARG00000103123,ENSDARG00000093357,ENSDARG00000008170
Biological Process	GO:0032940	secretion by cell	4	90	0.229004	0.368319	ENSDARG00000061180,ENSDARG00000022048,ENSDARG00000003381,ENSDARG00000070094
Biological Process	GO:0120036	plasma membrane bounded cell projection organization	4	90	0.229004	0.368319	ENSDARG00000003146,ENSDARG00000103123,ENSDARG00000093357,ENSDARG00000008170
Biological Process	GO:0051494	negative regulation of cytoskeleton organization	1	25	0.229804	0.368319	ENSDARG00000101441
Biological Process	GO:0051648	vesicle localization	1	25	0.229804	0.368319	ENSDARG00000076371
Cellular Component	GO:0033177	proton-transporting two-sector ATPase complex, proton-transporting domain	1	25	0.229804	0.368319	ENSDARG00000031681
Cellular Component	GO:0044454	nuclear chromosome part	1	25	0.229804	0.368319	ENSDARG00000103610
Cellular Component	GO:0099023	tethering complex	1	25	0.229804	0.368319	ENSDARG00000008235
Molecular Function	GO:0001076	transcription factor activity, RNA polymerase II transcription factor binding	1	25	0.229804	0.368319	ENSDARG00000075340
Molecular Function	GO:0001104	RNA polymerase II transcription cofactor activity	1	25	0.229804	0.368319	ENSDARG00000075340
Molecular Function	GO:0005253	anion channel activity	1	25	0.229804	0.368319	ENSDARG00000022560
Molecular Function	GO:0008565	protein transporter activity	1	25	0.229804	0.368319	ENSDARG00000037895
Cellular Component	GO:0012505	endomembrane system	11	258	0.230052	0.368354	ENSDARG00000075530,ENSDARG00000057903,ENSDARG00000077307,ENSDARG00000023237,ENSDARG00000016010,ENSDARG00000008235,ENSDARG00000103296,ENSDARG00000068926,ENSDARG00000058939,ENSDARG00000024479,ENSDARG00000041779
Biological Process	GO:0046907	intracellular transport	12	283	0.231096	0.369663	ENSDARG00000075706,ENSDARG00000052522,ENSDARG00000052518,ENSDARG00000035763,ENSDARG00000003381,ENSDARG00000079811,ENSDARG00000070094,ENSDARG00000035149,ENSDARG00000037895,ENSDARG00000032049,ENSDARG00000093448,ENSDARG00000005318
Biological Process	GO:0006366	transcription from RNA polymerase II promoter	7	161	0.231823	0.370463	ENSDARG00000101959,ENSDARG00000086362,ENSDARG00000079323,ENSDARG00000038672,ENSDARG00000015793,ENSDARG00000011000,ENSDARG00000075340
Biological Process	GO:0006818	hydrogen transport	2	46	0.233378	0.370767	ENSDARG00000040338,ENSDARG00000031681
Biological Process	GO:0006897	endocytosis	2	46	0.233378	0.370767	ENSDARG00000058820,ENSDARG00000008170
Biological Process	GO:0015992	proton transport	2	46	0.233378	0.370767	ENSDARG00000040338,ENSDARG00000031681
Biological Process	GO:0016053	organic acid biosynthetic process	2	46	0.233378	0.370767	ENSDARG00000000540,ENSDARG00000104906
Biological Process	GO:0046394	carboxylic acid biosynthetic process	2	46	0.233378	0.370767	ENSDARG00000000540,ENSDARG00000104906
Biological Process	GO:1903047	mitotic cell cycle process	2	46	0.233378	0.370767	ENSDARG00000041361,ENSDARG00000042056
Biological Process	GO:0008610	lipid biosynthetic process	4	91	0.235721	0.373397	ENSDARG00000075530,ENSDARG00000079307,ENSDARG00000024479,ENSDARG00000019976
Biological Process	GO:0009653	anatomical structure morphogenesis	4	91	0.235721	0.373397	ENSDARG00000103123,ENSDARG00000053829,ENSDARG00000093357,ENSDARG00000008170
Biological Process	GO:0048513	animal organ development	4	91	0.235721	0.373397	ENSDARG00000018441,ENSDARG00000053829,ENSDARG00000053558,ENSDARG00000038672
Molecular Function	GO:0016788	hydrolase activity, acting on ester bonds	17	410	0.236792	0.374729	ENSDARG00000071017,ENSDARG00000087529,ENSDARG00000016117,ENSDARG00000058801,ENSDARG00000101900,ENSDARG00000055563,ENSDARG00000075599,ENSDARG00000008948,ENSDARG00000091652,ENSDARG00000096445,ENSDARG00000105014,ENSDARG00000026499,ENSDARG00000023678,ENSDARG00000061437,ENSDARG00000098862,ENSDARG00000039130,ENSDARG00000016011
Biological Process	GO:0044257	cellular protein catabolic process	5	115	0.240227	0.379429	ENSDARG00000060633,ENSDARG00000021885,ENSDARG00000090153,ENSDARG00000103422,ENSDARG00000032327
Biological Process	GO:0051603	proteolysis involved in cellular protein catabolic process	5	115	0.240227	0.379429	ENSDARG00000060633,ENSDARG00000021885,ENSDARG00000090153,ENSDARG00000103422,ENSDARG00000032327
Biological Process	GO:0008283	cell proliferation	3	69	0.241602	0.381232	ENSDARG00000068729,ENSDARG00000043492,ENSDARG00000079158
Biological Process	GO:0031589	cell-substrate adhesion	2	47	0.243127	0.381829	ENSDARG00000045420,ENSDARG00000044433
Biological Process	GO:1901605	alpha-amino acid metabolic process	2	47	0.243127	0.381829	ENSDARG00000000540,ENSDARG00000104906
Biological Process	GO:0032270	positive regulation of cellular protein metabolic process	1	26	0.243387	0.381829	ENSDARG00000068759
Biological Process	GO:0043543	protein acylation	1	26	0.243387	0.381829	ENSDARG00000004472
Biological Process	GO:0051656	establishment of organelle localization	1	26	0.243387	0.381829	ENSDARG00000076371
Molecular Function	GO:0004540	ribonuclease activity	1	26	0.243387	0.381829	ENSDARG00000055563
Biological Process	GO:0006807	nitrogen compound metabolic process	161	4252	0.252339	0.395295	ENSDARG00000077353,ENSDARG00000086362,ENSDARG00000027658,ENSDARG00000025421,ENSDARG00000021547,ENSDARG00000103454,ENSDARG00000076733,ENSDARG00000068729,ENSDARG00000076602,ENSDARG00000078784,ENSDARG00000043492,ENSDARG00000073997,ENSDARG00000070228,ENSDARG00000003207,ENSDARG00000007398,ENSDARG00000104906,ENSDARG00000079964,ENSDARG00000028976,ENSDARG00000075936,ENSDARG00000090153,ENSDARG00000103422,…
Biological Process	GO:0015849	organic acid transport	2	48	0.25294	0.395295	ENSDARG00000093448,ENSDARG00000008948
Biological Process	GO:0046942	carboxylic acid transport	2	48	0.25294	0.395295	ENSDARG00000093448,ENSDARG00000008948
Molecular Function	GO:0016298	lipase activity	2	48	0.25294	0.395295	ENSDARG00000096445,ENSDARG00000008948
Biological Process	GO:0048584	positive regulation of response to stimulus	4	94	0.256187	0.397449	ENSDARG00000019772,ENSDARG00000022048,ENSDARG00000024032,ENSDARG00000053311
Biological Process	GO:0006022	aminoglycan metabolic process	1	27	0.257001	0.397449	ENSDARG00000062998
Biological Process	GO:0016054	organic acid catabolic process	1	27	0.257001	0.397449	ENSDARG00000038359
Biological Process	GO:0019318	hexose metabolic process	1	27	0.257001	0.397449	ENSDARG00000069543
Biological Process	GO:0046395	carboxylic acid catabolic process	1	27	0.257001	0.397449	ENSDARG00000038359
Biological Process	GO:0051247	positive regulation of protein metabolic process	1	27	0.257001	0.397449	ENSDARG00000068759
Biological Process	GO:0140014	mitotic nuclear division	1	27	0.257001	0.397449	ENSDARG00000042056
Molecular Function	GO:0003729	mRNA binding	1	27	0.257001	0.397449	ENSDARG00000014366
Molecular Function	GO:0008094	DNA-dependent ATPase activity	1	27	0.257001	0.397449	ENSDARG00000007175
Molecular Function	GO:0015197	peptide transporter activity	1	27	0.257001	0.397449	ENSDARG00000037895
Molecular Function	GO:0016765	transferase activity, transferring alkyl or aryl (other than methyl) groups	1	27	0.257001	0.397449	ENSDARG00000013009
Biological Process	GO:0051049	regulation of transport	2	49	0.262809	0.406046	ENSDARG00000022048,ENSDARG00000058820
Biological Process	GO:0097435	supramolecular fiber organization	5	119	0.264614	0.408448	ENSDARG00000001760,ENSDARG00000076414,ENSDARG00000037476,ENSDARG00000104300,ENSDARG00000101441
Biological Process	GO:0009058	biosynthetic process	76	1973	0.265655	0.409666	ENSDARG00000114554,ENSDARG00000104111,ENSDARG00000075805,ENSDARG00000011000,ENSDARG00000077353,ENSDARG00000087646,ENSDARG00000086362,ENSDARG00000007413,ENSDARG00000086345,ENSDARG00000027658,ENSDARG00000102375,ENSDARG00000101831,ENSDARG00000058011,ENSDARG00000068729,ENSDARG00000078784,ENSDARG00000040948,ENSDARG00000043492,ENSDARG00000006939,ENSDARG00000026395,ENSDARG00000078479,ENSDARG00000003207,…
Biological Process	GO:0006508	proteolysis	25	626	0.267561	0.412215	ENSDARG00000021885,ENSDARG00000019451,ENSDARG00000005595,ENSDARG00000079393,ENSDARG00000102987,ENSDARG00000032327,ENSDARG00000100633,ENSDARG00000019772,ENSDARG00000006477,ENSDARG00000090153,ENSDARG00000079992,ENSDARG00000103422,ENSDARG00000102923,ENSDARG00000060633,ENSDARG00000052905,ENSDARG00000040650,ENSDARG00000002479,ENSDARG00000008165,ENSDARG00000052104,ENSDARG00000076602,ENSDARG00000042993,…
Biological Process	GO:0009142	nucleoside triphosphate biosynthetic process	1	28	0.270625	0.41342	ENSDARG00000088390
Biological Process	GO:0009145	purine nucleoside triphosphate biosynthetic process	1	28	0.270625	0.41342	ENSDARG00000088390
Biological Process	GO:0009201	ribonucleoside triphosphate biosynthetic process	1	28	0.270625	0.41342	ENSDARG00000088390
Biological Process	GO:0009206	purine ribonucleoside triphosphate biosynthetic process	1	28	0.270625	0.41342	ENSDARG00000088390
Biological Process	GO:0030031	cell projection assembly	1	28	0.270625	0.41342	ENSDARG00000008170
Biological Process	GO:0042310	vasoconstriction	1	28	0.270625	0.41342	ENSDARG00000036912
Biological Process	GO:0097756	negative regulation of blood vessel diameter	1	28	0.270625	0.41342	ENSDARG00000036912
Biological Process	GO:0120031	plasma membrane bounded cell projection assembly	1	28	0.270625	0.41342	ENSDARG00000008170
Molecular Function	GO:0015108	chloride transmembrane transporter activity	1	28	0.270625	0.41342	ENSDARG00000022560
Molecular Function	GO:0008757	S-adenosylmethionine-dependent methyltransferase activity	2	50	0.272724	0.416236	ENSDARG00000062244,ENSDARG00000097465
Cellular Component	GO:0031090	organelle membrane	7	170	0.277735	0.423488	ENSDARG00000035149,ENSDARG00000090389,ENSDARG00000077307,ENSDARG00000058939,ENSDARG00000023237,ENSDARG00000093448,ENSDARG00000099368
Biological Process	GO:0019220	regulation of phosphate metabolic process	2	51	0.282678	0.428202	ENSDARG00000044541,ENSDARG00000068759
Biological Process	GO:0051174	regulation of phosphorus metabolic process	2	51	0.282678	0.428202	ENSDARG00000044541,ENSDARG00000068759
Biological Process	GO:0005996	monosaccharide metabolic process	1	29	0.284242	0.428202	ENSDARG00000069543
Biological Process	GO:0006338	chromatin remodeling	1	29	0.284242	0.428202	ENSDARG00000103610
Biological Process	GO:0006417	regulation of translation	1	29	0.284242	0.428202	ENSDARG00000068729
Biological Process	GO:0007009	plasma membrane organization	1	29	0.284242	0.428202	ENSDARG00000017785
Biological Process	GO:0007346	regulation of mitotic cell cycle	1	29	0.284242	0.428202	ENSDARG00000041361
Biological Process	GO:0034248	regulation of cellular amide metabolic process	1	29	0.284242	0.428202	ENSDARG00000068729
Biological Process	GO:0051640	organelle localization	1	29	0.284242	0.428202	ENSDARG00000076371
Biological Process	GO:1901698	response to nitrogen compound	1	29	0.284242	0.428202	ENSDARG00000079388
Cellular Component	GO:0042995	cell projection	1	29	0.284242	0.428202	ENSDARG00000077687
Cellular Component	GO:0120025	plasma membrane bounded cell projection	1	29	0.284242	0.428202	ENSDARG00000077687
Molecular Function	GO:0019205	nucleobase-containing compound kinase activity	1	29	0.284242	0.428202	ENSDARG00000088390
Molecular Function	GO:0001664	G-protein coupled receptor binding	3	75	0.29001	0.436487	ENSDARG00000112125,ENSDARG00000039351,ENSDARG00000037116
Biological Process	GO:0044248	cellular catabolic process	10	248	0.291999	0.43886	ENSDARG00000071017,ENSDARG00000060633,ENSDARG00000021885,ENSDARG00000038359,ENSDARG00000052104,ENSDARG00000032327,ENSDARG00000009748,ENSDARG00000090153,ENSDARG00000103422,ENSDARG00000016011
Cellular Component	GO:0005789	endoplasmic reticulum membrane	2	52	0.292663	0.43886	ENSDARG00000075530,ENSDARG00000024479
Cellular Component	GO:0098827	endoplasmic reticulum subcompartment	2	52	0.292663	0.43886	ENSDARG00000075530,ENSDARG00000024479
Molecular Function	GO:0000981	RNA polymerase II transcription factor activity, sequence-specific DNA binding	2	52	0.292663	0.43886	ENSDARG00000059398,ENSDARG00000096756
Biological Process	GO:0030163	protein catabolic process	5	124	0.295919	0.443335	ENSDARG00000060633,ENSDARG00000021885,ENSDARG00000090153,ENSDARG00000103422,ENSDARG00000032327
Biological Process	GO:0006996	organelle organization	25	637	0.297425	0.443351	ENSDARG00000038882,ENSDARG00000023237,ENSDARG00000103610,ENSDARG00000076414,ENSDARG00000101441,ENSDARG00000074521,ENSDARG00000062244,ENSDARG00000060298,ENSDARG00000042056,ENSDARG00000045880,ENSDARG00000104374,ENSDARG00000058000,ENSDARG00000075884,ENSDARG00000054201,ENSDARG00000101309,ENSDARG00000029019,ENSDARG00000043912,ENSDARG00000068480,ENSDARG00000035149,ENSDARG00000068926,ENSDARG00000059466,…
Biological Process	GO:0006956	complement activation	1	30	0.297834	0.443351	ENSDARG00000019772
Biological Process	GO:0043241	protein complex disassembly	1	30	0.297834	0.443351	ENSDARG00000101441
Biological Process	GO:0043624	cellular protein complex disassembly	1	30	0.297834	0.443351	ENSDARG00000101441
Cellular Component	GO:0000228	nuclear chromosome	1	30	0.297834	0.443351	ENSDARG00000103610
Molecular Function	GO:0005520	insulin-like growth factor binding	1	30	0.297834	0.443351	ENSDARG00000031422
Molecular Function	GO:0008276	protein methyltransferase activity	1	30	0.297834	0.443351	ENSDARG00000062244
Biological Process	GO:1901575	organic substance catabolic process	11	275	0.298967	0.444227	ENSDARG00000071017,ENSDARG00000060633,ENSDARG00000021885,ENSDARG00000038359,ENSDARG00000062998,ENSDARG00000032327,ENSDARG00000009748,ENSDARG00000090153,ENSDARG00000069543,ENSDARG00000103422,ENSDARG00000016011
Biological Process	GO:1901565	organonitrogen compound catabolic process	7	174	0.298893	0.444227	ENSDARG00000060633,ENSDARG00000021885,ENSDARG00000090153,ENSDARG00000103422,ENSDARG00000038359,ENSDARG00000062998,ENSDARG00000032327
Molecular Function	GO:0005198	structural molecule activity	14	352	0.299751	0.444985	ENSDARG00000036558,ENSDARG00000104111,ENSDARG00000088805,ENSDARG00000056248,ENSDARG00000016010,ENSDARG00000003146,ENSDARG00000101660,ENSDARG00000079610,ENSDARG00000013075,ENSDARG00000095901,ENSDARG00000037845,ENSDARG00000089413,ENSDARG00000025301,ENSDARG00000041182
Biological Process	GO:0042127	regulation of cell proliferation	2	53	0.30267	0.44891	ENSDARG00000068729,ENSDARG00000043492
Molecular Function	GO:0008233	peptidase activity	24	613	0.303545	0.449799	ENSDARG00000019451,ENSDARG00000005595,ENSDARG00000079393,ENSDARG00000102987,ENSDARG00000032327,ENSDARG00000042186,ENSDARG00000019772,ENSDARG00000006477,ENSDARG00000090153,ENSDARG00000079992,ENSDARG00000103422,ENSDARG00000037846,ENSDARG00000102923,ENSDARG00000060633,ENSDARG00000052905,ENSDARG00000008165,ENSDARG00000052104,ENSDARG00000021046,ENSDARG00000076602,ENSDARG00000042993,ENSDARG00000102823,…
Biological Process	GO:0032984	macromolecular complex disassembly	1	31	0.311384	0.459743	ENSDARG00000101441
Cellular Component	GO:0098800	inner mitochondrial membrane protein complex	1	31	0.311384	0.459743	ENSDARG00000090389
Molecular Function	GO:0015297	antiporter activity	1	31	0.311384	0.459743	ENSDARG00000020699
Molecular Function	GO:0019887	protein kinase regulator activity	1	31	0.311384	0.459743	ENSDARG00000078671
Biological Process	GO:0007015	actin filament organization	4	102	0.312542	0.460424	ENSDARG00000076414,ENSDARG00000037476,ENSDARG00000104300,ENSDARG00000101441
Biological Process	GO:0016569	covalent chromatin modification	2	54	0.312693	0.460424	ENSDARG00000062244,ENSDARG00000054201
Biological Process	GO:0016570	histone modification	2	54	0.312693	0.460424	ENSDARG00000062244,ENSDARG00000054201
Biological Process	GO:0006650	glycerophospholipid metabolic process	3	78	0.314706	0.46172	ENSDARG00000075530,ENSDARG00000024479,ENSDARG00000016011
Biological Process	GO:0006869	lipid transport	3	78	0.314706	0.46172	ENSDARG00000054218,ENSDARG00000060350,ENSDARG00000008948
Biological Process	GO:0018193	peptidyl-amino acid modification	3	78	0.314706	0.46172	ENSDARG00000078935,ENSDARG00000062244,ENSDARG00000004472
Molecular Function	GO:0003777	microtubule motor activity	3	78	0.314706	0.46172	ENSDARG00000024575,ENSDARG00000063385,ENSDARG00000053240
Molecular Function	GO:0070011	peptidase activity, acting on L-amino acid peptides	23	592	0.318698	0.466939	ENSDARG00000019451,ENSDARG00000005595,ENSDARG00000079393,ENSDARG00000102987,ENSDARG00000032327,ENSDARG00000042186,ENSDARG00000019772,ENSDARG00000006477,ENSDARG00000090153,ENSDARG00000079992,ENSDARG00000103422,ENSDARG00000037846,ENSDARG00000102923,ENSDARG00000060633,ENSDARG00000052905,ENSDARG00000008165,ENSDARG00000052104,ENSDARG00000021046,ENSDARG00000076602,ENSDARG00000042993,ENSDARG00000102823,…
Molecular Function	GO:0004175	endopeptidase activity	15	383	0.318836	0.466939	ENSDARG00000019451,ENSDARG00000005595,ENSDARG00000052905,ENSDARG00000079393,ENSDARG00000102987,ENSDARG00000052104,ENSDARG00000008165,ENSDARG00000021046,ENSDARG00000042993,ENSDARG00000042186,ENSDARG00000019772,ENSDARG00000006477,ENSDARG00000102823,ENSDARG00000034862,ENSDARG00000037846
Biological Process	GO:0044255	cellular lipid metabolic process	7	178	0.320407	0.468629	ENSDARG00000075530,ENSDARG00000098862,ENSDARG00000079307,ENSDARG00000024479,ENSDARG00000016011,ENSDARG00000008948,ENSDARG00000019976
Molecular Function	GO:0005044	scavenger receptor activity	2	55	0.322724	0.468629	ENSDARG00000079393,ENSDARG00000092989
Molecular Function	GO:0016810	hydrolase activity, acting on carbon-nitrogen (but not peptide) bonds	2	55	0.322724	0.468629	ENSDARG00000105626,ENSDARG00000062998
Biological Process	GO:0001568	blood vessel development	1	32	0.324878	0.468629	ENSDARG00000075549
Biological Process	GO:0001944	vasculature development	1	32	0.324878	0.468629	ENSDARG00000075549
Biological Process	GO:0006413	translational initiation	1	32	0.324878	0.468629	ENSDARG00000068729
Biological Process	GO:0010639	negative regulation of organelle organization	1	32	0.324878	0.468629	ENSDARG00000101441
Biological Process	GO:0072358	cardiovascular system development	1	32	0.324878	0.468629	ENSDARG00000075549
Cellular Component	GO:0000139	Golgi membrane	1	32	0.324878	0.468629	ENSDARG00000058939
Cellular Component	GO:0045211	postsynaptic membrane	1	32	0.324878	0.468629	ENSDARG00000061749
Cellular Component	GO:0097060	synaptic membrane	1	32	0.324878	0.468629	ENSDARG00000061749
Molecular Function	GO:0003899	DNA-directed 5'-3' RNA polymerase activity	1	32	0.324878	0.468629	ENSDARG00000057562
Molecular Function	GO:0005201	extracellular matrix structural constituent	1	32	0.324878	0.468629	ENSDARG00000037845
Molecular Function	GO:0008170	N-methyltransferase activity	1	32	0.324878	0.468629	ENSDARG00000062244
Molecular Function	GO:0016651	oxidoreductase activity, acting on NAD(P)H	1	32	0.324878	0.468629	ENSDARG00000008785
Molecular Function	GO:0034062	5'-3' RNA polymerase activity	1	32	0.324878	0.468629	ENSDARG00000057562
Molecular Function	GO:0097747	RNA polymerase activity	1	32	0.324878	0.468629	ENSDARG00000057562
Molecular Function	GO:0005179	hormone activity	4	104	0.326908	0.470725	ENSDARG00000067781,ENSDARG00000004015,ENSDARG00000079158,ENSDARG00000027472
Molecular Function	GO:0050662	coenzyme binding	4	104	0.326908	0.470725	ENSDARG00000011488,ENSDARG00000068064,ENSDARG00000060210,ENSDARG00000045411
Biological Process	GO:0015031	protein transport	10	256	0.327804	0.471598	ENSDARG00000075706,ENSDARG00000052522,ENSDARG00000052518,ENSDARG00000035763,ENSDARG00000003381,ENSDARG00000070094,ENSDARG00000035149,ENSDARG00000037895,ENSDARG00000022048,ENSDARG00000005318
Biological Process	GO:0046486	glycerolipid metabolic process	3	80	0.331272	0.476167	ENSDARG00000075530,ENSDARG00000024479,ENSDARG00000016011
Biological Process	GO:0006260	DNA replication	2	56	0.332755	0.477457	ENSDARG00000074933,ENSDARG00000007175
[truncated: 495 more rows]

## Sheet: TS.GO_enrichment
GO_class	GO ID	GO_term	Hit_number	Background number	P-Value	Q-Value	Gene IDs
[truncated: 1,646 more rows]
