# Supplementary material for: Chromosomal genome of Triplophysa bleekeri provides insights into its evolution and environmental adaptation
Source: Gigascience. 2020 Nov 24;9(11):giaa132. doi: 10.1093/gigascience/giaa132 (PMC7684707; doi:10.1093/gigascience/giaa132)
Supplement: giaa132_Supplemental_Files [file giaa132_supplemental_files.zip › Additional file 3-Supplementary Table 5.xls]

## Sheet: TB.KEGG_enrichment
Pathway Hierarchy1	Pathway Hierarchy2	KEGG Pathway	Pathway ID	Gene Number	Background number	P-Value	Q-Value	Gene IDs	Hyperlink
Organismal Systems	Endocrine system	Thyroid hormone synthesis	ko04918	13	122	2.40881e-05	0.00491397	ENSDARG00000078962,ENSDARG00000111939,ENSDARG00000099002,ENSDARG00000023903,ENSDARG00000013144,ENSDARG00000070536,ENSDARG00000090903,ENSDARG00000107296,ENSDARG00000074703,ENSDARG00000101291,ENSDARG00000088255,ENSDARG00000053262,ENSDARG00000104105	http://www.genome.jp/kegg-bin/show_pathway?ko04918/K17232%09yellow/K04374%09yellow/K09047%09yellow/K04450%09yellow/K01540%09yellow/K09048%09yellow/K06233%09yellow/K08042%09yellow/K09582%09yellow/K10809%09yellow/K15173%09yellow
Genetic Information Processing	Transcription	Basal transcription factors	ko03022	6	45	0.000417634	0.0393961	ENSDARG00000036868,ENSDARG00000075732,ENSDARG00000079684,ENSDARG00000075805,ENSDARG00000068641,ENSDARG00000102307	http://www.genome.jp/kegg-bin/show_pathway?ko03022/K03120%09yellow/K03129%09yellow/K03131%09yellow/K03134%09yellow/K03128%09yellow
Environmental Information Processing	Signal transduction	TNF signaling pathway	ko04668	13	170	0.000814456	0.0415372	ENSDARG00000111939,ENSDARG00000013598,ENSDARG00000099002,ENSDARG00000070165,ENSDARG00000068263,ENSDARG00000023903,ENSDARG00000070536,ENSDARG00000090903,ENSDARG00000089868,ENSDARG00000070272,ENSDARG00000036912,ENSDARG00000104090,ENSDARG00000075343	http://www.genome.jp/kegg-bin/show_pathway?ko04668/K04374%09yellow/K05468%09yellow/K09047%09yellow/K05141%09yellow/K05453%09yellow/K04450%09yellow/K09048%09yellow/K03158%09yellow/K04398%09yellow/K16366%09yellow/K04448%09yellow
Genetic Information Processing	Translation	mRNA surveillance pathway	ko03015	11	137	0.00110424	0.0450531	ENSDARG00000020217,ENSDARG00000001244,ENSDARG00000111388,ENSDARG00000070431,ENSDARG00000088631,ENSDARG00000015851,ENSDARG00000026842,ENSDARG00000034178,ENSDARG00000094010,ENSDARG00000032261,ENSDARG00000059553	http://www.genome.jp/kegg-bin/show_pathway?ko03015/K14404%09yellow/K13171%09yellow/K14327%09yellow/K14405%09yellow/K11584%09yellow/K13114%09yellow/K12875%09yellow/K14401%09yellow/K11124%09yellow/K13917%09yellow/K06100%09yellow
Organismal Systems	Aging	Longevity regulating pathway - mammal	ko04211	12	161	0.00147658	0.0455032	ENSDARG00000111939,ENSDARG00000099002,ENSDARG00000023903,ENSDARG00000010844,ENSDARG00000070536,ENSDARG00000090903,ENSDARG00000089995,ENSDARG00000074703,ENSDARG00000074667,ENSDARG00000094132,ENSDARG00000067829,ENSDARG00000068064	http://www.genome.jp/kegg-bin/show_pathway?ko04211/K04374%09yellow/K09047%09yellow/K04450%09yellow/K07827%09yellow/K09048%09yellow/K02159%09yellow/K08042%09yellow/K16184%09yellow/K05459%09yellow/K07202%09yellow/K11411%09yellow
Organismal Systems	Endocrine system	Aldosterone synthesis and secretion	ko04925	12	162	0.00156139	0.0455032	ENSDARG00000111939,ENSDARG00000099002,ENSDARG00000023903,ENSDARG00000070536,ENSDARG00000090903,ENSDARG00000070430,ENSDARG00000074703,ENSDARG00000057234,ENSDARG00000038226,ENSDARG00000042937,ENSDARG00000033411,ENSDARG00000008866	http://www.genome.jp/kegg-bin/show_pathway?ko04925/K04374%09yellow/K09047%09yellow/K04450%09yellow/K09048%09yellow/K12323%09yellow/K08042%09yellow/K16931%09yellow/K02183%09yellow
Organismal Systems	Endocrine system	Glucagon signaling pathway	ko04922	12	167	0.00204826	0.0522305	ENSDARG00000111939,ENSDARG00000099002,ENSDARG00000023903,ENSDARG00000070536,ENSDARG00000090903,ENSDARG00000074703,ENSDARG00000042937,ENSDARG00000074910,ENSDARG00000067829,ENSDARG00000033411,ENSDARG00000068064,ENSDARG00000008866	http://www.genome.jp/kegg-bin/show_pathway?ko04922/K04374%09yellow/K09047%09yellow/K04450%09yellow/K09048%09yellow/K08042%09yellow/K02183%09yellow/K16333%09yellow/K07202%09yellow/K11411%09yellow
Genetic Information Processing	Folding, sorting and degradation	RNA degradation	ko03018	9	116	0.00313666	0.0645032	ENSDARG00000094760,ENSDARG00000036038,ENSDARG00000100136,ENSDARG00000017423,ENSDARG00000045484,ENSDARG00000019503,ENSDARG00000098209,ENSDARG00000068755,ENSDARG00000101900	http://www.genome.jp/kegg-bin/show_pathway?ko03018/K01689%09yellow/K03654%09yellow/K12610%09yellow/K12617%09yellow/K12611%09yellow/K16855%09yellow/K12603%09yellow/K12586%09yellow/K12619%09yellow
Genetic Information Processing	Replication and repair	Fanconi anemia pathway	ko03460	6	63	0.00316192	0.0645032	ENSDARG00000110103,ENSDARG00000029250,ENSDARG00000041376,ENSDARG00000079457,ENSDARG00000056414,ENSDARG00000007885	http://www.genome.jp/kegg-bin/show_pathway?ko03460/K10888%09yellow/K03510%09yellow/K10990%09yellow/K10993%09yellow/K11832%09yellow/K10606%09yellow
Organismal Systems	Digestive system	Protein digestion and absorption	ko04974	13	216	0.0072845	0.123836	ENSDARG00000036558,ENSDARG00000101592,ENSDARG00000069415,ENSDARG00000074908,ENSDARG00000096073,ENSDARG00000069262,ENSDARG00000089192,ENSDARG00000013144,ENSDARG00000095901,ENSDARG00000053323,ENSDARG00000040861,ENSDARG00000024032,ENSDARG00000053262	http://www.genome.jp/kegg-bin/show_pathway?ko04974/K06823%09yellow/K16630%09yellow/K07603%09yellow/K06238%09yellow/K19721%09yellow/K13868%09yellow/K01540%09yellow/K01346%09yellow/K14206%09yellow
Environmental Information Processing	Signal transduction	MAPK signaling pathway - fly	ko04013	10	158	0.00992915	0.155811	ENSDARG00000045870,ENSDARG00000105277,ENSDARG00000023903,ENSDARG00000010844,ENSDARG00000071460,ENSDARG00000039843,ENSDARG00000061057,ENSDARG00000057527,ENSDARG00000090401,ENSDARG00000104090	http://www.genome.jp/kegg-bin/show_pathway?ko04013/K17536%09yellow/K04450%09yellow/K07827%09yellow/K20210%09yellow/K04506%09yellow/K09260%09yellow/K03211%09yellow/K04448%09yellow
Environmental Information Processing	Signaling molecules and interaction	Cytokine-cytokine receptor interaction	ko04060	17	323	0.0117169	0.157464	ENSDARG00000070165,ENSDARG00000035435,ENSDARG00000099724,ENSDARG00000041869,ENSDARG00000089868,ENSDARG00000090834,ENSDARG00000100383,ENSDARG00000056624,ENSDARG00000075343,ENSDARG00000052157,ENSDARG00000014357,ENSDARG00000013598,ENSDARG00000068263,ENSDARG00000045955,ENSDARG00000045673,ENSDARG00000102583,ENSDARG00000099902	http://www.genome.jp/kegg-bin/show_pathway?ko04060/K05141%09yellow/K05420%09yellow/K05156%09yellow/K05155%09yellow/K03158%09yellow/K05079%09yellow/K05134%09yellow/K05449%09yellow/K05453%09yellow/K05064%09yellow/K04665%09yellow/K05468%09yellow/K05081%09yellow/K05445%09yellow/K05071%09yellow/K05166%09yellow
Organismal Systems	Endocrine system	Estrogen signaling pathway	ko04915	11	185	0.0123501	0.157464	ENSDARG00000111939,ENSDARG00000099002,ENSDARG00000010844,ENSDARG00000023903,ENSDARG00000070536,ENSDARG00000090903,ENSDARG00000074703,ENSDARG00000042937,ENSDARG00000104090,ENSDARG00000033411,ENSDARG00000008866	http://www.genome.jp/kegg-bin/show_pathway?ko04915/K04374%09yellow/K09047%09yellow/K07827%09yellow/K04450%09yellow/K09048%09yellow/K08042%09yellow/K02183%09yellow/K04448%09yellow
Organismal Systems	Endocrine system	Insulin secretion	ko04911	9	150	0.0179263	0.203164	ENSDARG00000111939,ENSDARG00000099002,ENSDARG00000023903,ENSDARG00000070536,ENSDARG00000090903,ENSDARG00000001712,ENSDARG00000013144,ENSDARG00000074703,ENSDARG00000053262	http://www.genome.jp/kegg-bin/show_pathway?ko04911/K04374%09yellow/K09047%09yellow/K04450%09yellow/K09048%09yellow/K04938%09yellow/K01540%09yellow/K08042%09yellow
Environmental Information Processing	Signal transduction	cAMP signaling pathway	ko04024	19	398	0.0227474	0.214085	ENSDARG00000013144,ENSDARG00000070536,ENSDARG00000018817,ENSDARG00000087921,ENSDARG00000057234,ENSDARG00000042937,ENSDARG00000033411,ENSDARG00000053262,ENSDARG00000008866,ENSDARG00000014357,ENSDARG00000010784,ENSDARG00000099002,ENSDARG00000090903,ENSDARG00000074703,ENSDARG00000063088,ENSDARG00000070430,ENSDARG00000037292,ENSDARG00000104090,ENSDARG00000059507	http://www.genome.jp/kegg-bin/show_pathway?ko04024/K01540%09yellow/K09047%09yellow/K04355%09yellow/K05860%09yellow/K12323%09yellow/K02183%09yellow/K04665%09yellow/K06270%09yellow/K09048%09yellow/K08042%09yellow/K04328%09yellow/K04129%09yellow/K04448%09yellow/K03914%09yellow
Environmental Information Processing	Signal transduction	cGMP - PKG signaling pathway	ko04022	16	323	0.0230876	0.214085	ENSDARG00000111939,ENSDARG00000023903,ENSDARG00000070536,ENSDARG00000013144,ENSDARG00000057234,ENSDARG00000057527,ENSDARG00000042937,ENSDARG00000033411,ENSDARG00000053262,ENSDARG00000008866,ENSDARG00000010784,ENSDARG00000099002,ENSDARG00000001712,ENSDARG00000090903,ENSDARG00000070430,ENSDARG00000074703	http://www.genome.jp/kegg-bin/show_pathway?ko04022/K04374%09yellow/K04450%09yellow/K09047%09yellow/K01540%09yellow/K12323%09yellow/K09260%09yellow/K02183%09yellow/K06270%09yellow/K04938%09yellow/K09048%09yellow/K08042%09yellow
Genetic Information Processing	Transcription	Spliceosome	ko03040	10	176	0.0207194	0.214085	ENSDARG00000059804,ENSDARG00000053386,ENSDARG00000053101,ENSDARG00000029724,ENSDARG00000114022,ENSDARG00000059351,ENSDARG00000057166,ENSDARG00000011958,ENSDARG00000026842,ENSDARG00000007092	http://www.genome.jp/kegg-bin/show_pathway?ko03040/K12855%09yellow/K12857%09yellow/K12850%09yellow/K12865%09yellow/K12662%09yellow/K12741%09yellow/K11092%09yellow/K12864%09yellow/K12875%09yellow/K12867%09yellow
Metabolism	Nucleotide metabolism	Purine metabolism	ko00230	13	261	0.0321521	0.255636	ENSDARG00000078195,ENSDARG00000098330,ENSDARG00000027079,ENSDARG00000003113,ENSDARG00000033539,ENSDARG00000088390,ENSDARG00000019503,ENSDARG00000074703,ENSDARG00000070430,ENSDARG00000057234,ENSDARG00000069723,ENSDARG00000060280,ENSDARG00000045066	http://www.genome.jp/kegg-bin/show_pathway?ko00230/K01522%09yellow/K00944%09yellow/K01514%09yellow/K01488%09yellow/K01587%09yellow/K00940%09yellow/K16855%09yellow/K08042%09yellow/K12323%09yellow/K03006%09yellow/K13761%09yellow/K01510%09yellow
Cellular Processes	Cell growth and death	p53 signaling pathway	ko04115	7	124	0.038091	0.287799	ENSDARG00000074415,ENSDARG00000070228,ENSDARG00000061057,ENSDARG00000070272,ENSDARG00000094132,ENSDARG00000089995,ENSDARG00000100679	http://www.genome.jp/kegg-bin/show_pathway?ko04115/K10137%09yellow/K02091%09yellow/K04506%09yellow/K04398%09yellow/K05459%09yellow/K02159%09yellow/K10130%09yellow
Organismal Systems	Aging	Longevity regulating pathway - multiple species	ko04213	6	103	0.0399698	0.291209	ENSDARG00000074703,ENSDARG00000074667,ENSDARG00000003411,ENSDARG00000010844,ENSDARG00000094132,ENSDARG00000068064	http://www.genome.jp/kegg-bin/show_pathway?ko04213/K08042%09yellow/K16184%09yellow/K08035%09yellow/K07827%09yellow/K05459%09yellow/K11411%09yellow
Environmental Information Processing	Signal transduction	PI3K-Akt signaling pathway	ko04151	26	618	0.0443226	0.301393	ENSDARG00000070228,ENSDARG00000111939,ENSDARG00000040985,ENSDARG00000023903,ENSDARG00000070536,ENSDARG00000001760,ENSDARG00000090834,ENSDARG00000094132,ENSDARG00000056624,ENSDARG00000074910,ENSDARG00000075343,ENSDARG00000103071,ENSDARG00000099002,ENSDARG00000074908,ENSDARG00000068263,ENSDARG00000010844,ENSDARG00000045955,ENSDARG00000090903,ENSDARG00000102583,ENSDARG00000088631,ENSDARG00000037292,…	http://www.genome.jp/kegg-bin/show_pathway?ko04151/K02091%09yellow/K04374%09yellow/K06589%09yellow/K04450%09yellow/K09047%09yellow/K06252%09yellow/K05079%09yellow/K05459%09yellow/K05449%09yellow/K16333%09yellow/K05453%09yellow/K06240%09yellow/K06238%09yellow/K07827%09yellow/K05081%09yellow/K09048%09yellow/K05071%09yellow/K11584%09yellow/K04129%09yellow/K10160%09yellow/K04358%09yellow/K03914%09yel…
Cellular Processes	Cell growth and death	Meiosis - yeast	ko04113	5	86	0.0495377	0.315803	ENSDARG00000088631,ENSDARG00000077029,ENSDARG00000040041,ENSDARG00000021579,ENSDARG00000101161	http://www.genome.jp/kegg-bin/show_pathway?ko04113/K11584%09yellow/K02178%09yellow/K02212%09yellow/K02607%09yellow/K02606%09yellow

## Sheet: TT.KEGG_enrichment
Pathway Hierarchy1	Pathway Hierarchy2	KEGG Pathway	Pathway ID	Gene Number	Background number	P-Value	Q-Value	Gene IDs	Hyperlink
Genetic Information Processing	Replication and repair	Fanconi anemia pathway	ko03460	9	63	0.000115768	0.0120399	ENSDARG00000110103,ENSDARG00000029250,ENSDARG00000079457,ENSDARG00000007885,ENSDARG00000092240,ENSDARG00000058801,ENSDARG00000059963,ENSDARG00000103507,ENSDARG00000079015	http://www.genome.jp/kegg-bin/show_pathway?ko03460/K10888%09yellow/K03510%09yellow/K10993%09yellow/K10606%09yellow/K02350%09yellow/K03511%09yellow/K08775%09yellow
Genetic Information Processing	Replication and repair	Homologous recombination	ko03440	6	46	0.00157554	0.081928	ENSDARG00000105014,ENSDARG00000076733,ENSDARG00000079015,ENSDARG00000103507,ENSDARG00000059322,ENSDARG00000087032	http://www.genome.jp/kegg-bin/show_pathway?ko03440/K10865%09yellow/K10683%09yellow/K08775%09yellow/K10728%09yellow/K20773%09yellow
Environmental Information Processing	Signal transduction	HIF-1 signaling pathway	ko04066	13	159	0.00286409	0.119146	ENSDARG00000094704,ENSDARG00000057108,ENSDARG00000032553,ENSDARG00000103542,ENSDARG00000001937,ENSDARG00000089109,ENSDARG00000062562,ENSDARG00000022048,ENSDARG00000036912,ENSDARG00000038524,ENSDARG00000016771,ENSDARG00000074488,ENSDARG00000044550	http://www.genome.jp/kegg-bin/show_pathway?ko04066/K02161%09yellow/K03982%09yellow/K09592%09yellow/K05448%09yellow/K07299%09yellow/K10160%09yellow/K16366%09yellow/K02649%09yellow/K14736%09yellow/K05132%09yellow/K08268%09yellow
Genetic Information Processing	Translation	Ribosome biogenesis in eukaryotes	ko03008	8	98	0.0117632	0.305844	ENSDARG00000053912,ENSDARG00000091652,ENSDARG00000009806,ENSDARG00000076495,ENSDARG00000016399,ENSDARG00000101900,ENSDARG00000055563,ENSDARG00000104353	http://www.genome.jp/kegg-bin/show_pathway?ko03008/K14563%09yellow/K12618%09yellow/K13288%09yellow/K14566%09yellow/K07178%09yellow/K12619%09yellow/K03685%09yellow/K14565%09yellow
Genetic Information Processing	Translation	mRNA surveillance pathway	ko03015	9	137	0.0349608	0.605987	ENSDARG00000020217,ENSDARG00000111388,ENSDARG00000070431,ENSDARG00000078657,ENSDARG00000015851,ENSDARG00000101073,ENSDARG00000034178,ENSDARG00000094010,ENSDARG00000100481	http://www.genome.jp/kegg-bin/show_pathway?ko03015/K14404%09yellow/K14327%09yellow/K14405%09yellow/K15544%09yellow/K13114%09yellow/K11583%09yellow/K14401%09yellow/K11124%09yellow

## Sheet: TS.KEGG_enrichment
Pathway Hierarchy1	Pathway Hierarchy2	KEGG Pathway	Pathway ID	Gene Number	Background number	P-Value	Q-Value	Gene IDs	Hyperlink
Genetic Information Processing	Replication and repair	Homologous recombination	ko03440	8	46	0.000320917	0.0367449	ENSDARG00000043339,ENSDARG00000076169,ENSDARG00000076733,ENSDARG00000092134,ENSDARG00000039350,ENSDARG00000103507,ENSDARG00000079015,ENSDARG00000038863	http://www.genome.jp/kegg-bin/show_pathway?ko03440/K20774%09yellow/K03504%09yellow/K10683%09yellow/K10877%09yellow/K03111%09yellow/K08775%09yellow/K12173%09yellow
Genetic Information Processing	Replication and repair	Base excision repair	ko03410	8	52	0.000825176	0.0629884	ENSDARG00000008472,ENSDARG00000042527,ENSDARG00000076169,ENSDARG00000032263,ENSDARG00000042881,ENSDARG00000013004,ENSDARG00000069729,ENSDARG00000018061	http://www.genome.jp/kegg-bin/show_pathway?ko03410/K10772%09yellow/K03648%09yellow/K03504%09yellow/K10803%09yellow/K10773%09yellow/K20813%09yellow/K03652%09yellow/K10567%09yellow
Metabolism	Nucleotide metabolism	Pyrimidine metabolism	ko00240	14	146	0.00510014	0.291983	ENSDARG00000071017,ENSDARG00000013734,ENSDARG00000035309,ENSDARG00000040869,ENSDARG00000057562,ENSDARG00000076169,ENSDARG00000036650,ENSDARG00000015070,ENSDARG00000052721,ENSDARG00000087556,ENSDARG00000021913,ENSDARG00000100990,ENSDARG00000069723,ENSDARG00000045066	http://www.genome.jp/kegg-bin/show_pathway?ko00240/K19970%09yellow/K03024%09yellow/K01510%09yellow/K00757%09yellow/K03023%09yellow/K03504%09yellow/K01493%09yellow/K02321%09yellow/K02685%09yellow/K03018%09yellow/K18533%09yellow/K00940%09yellow/K03006%09yellow
Organismal Systems	Immune system	Cytosolic DNA-sensing pathway	ko04623	7	71	0.0217201	0.552657	ENSDARG00000013734,ENSDARG00000057562,ENSDARG00000105626,ENSDARG00000076251,ENSDARG00000021572,ENSDARG00000069733,ENSDARG00000087556	http://www.genome.jp/kegg-bin/show_pathway?ko04623/K03024%09yellow/K03023%09yellow/K12968%09yellow/K05411%09yellow/K17834%09yellow/K12648%09yellow/K03018%09yellow
Genetic Information Processing	Transcription	Basal transcription factors	ko03022	5	45	0.0211197	0.552657	ENSDARG00000075732,ENSDARG00000018325,ENSDARG00000002077,ENSDARG00000069910,ENSDARG00000011000	http://www.genome.jp/kegg-bin/show_pathway?ko03022/K03129%09yellow/K03130%09yellow/K10842%09yellow/K03139%09yellow/K03122%09yellow
Genetic Information Processing	Translation	mRNA surveillance pathway	ko03015	11	137	0.035403	0.630378	ENSDARG00000077732,ENSDARG00000043328,ENSDARG00000070431,ENSDARG00000078657,ENSDARG00000088631,ENSDARG00000015851,ENSDARG00000101073,ENSDARG00000026842,ENSDARG00000018272,ENSDARG00000032261,ENSDARG00000100280	http://www.genome.jp/kegg-bin/show_pathway?ko03015/K12881%09yellow/K14405%09yellow/K15544%09yellow/K11584%09yellow/K13114%09yellow/K11583%09yellow/K12875%09yellow/K15542%09yellow/K13917%09yellow/K14326%09yellow
Organismal Systems	Endocrine system	Thyroid hormone synthesis	ko04918	10	122	0.0357856	0.630378	ENSDARG00000003077,ENSDARG00000099002,ENSDARG00000005392,ENSDARG00000023903,ENSDARG00000013144,ENSDARG00000074703,ENSDARG00000088255,ENSDARG00000101291,ENSDARG00000016364,ENSDARG00000104105	http://www.genome.jp/kegg-bin/show_pathway?ko04918/K00432%09yellow/K09047%09yellow/K14385%09yellow/K04450%09yellow/K01540%09yellow/K08042%09yellow/K10809%09yellow/K09582%09yellow/K04634%09yellow/K15173%09yellow
Genetic Information Processing	Replication and repair	Fanconi anemia pathway	ko03460	6	63	0.0329	0.630378	ENSDARG00000041376,ENSDARG00000063285,ENSDARG00000079457,ENSDARG00000079015,ENSDARG00000103507,ENSDARG00000007885	http://www.genome.jp/kegg-bin/show_pathway?ko03460/K10990%09yellow/K13960%09yellow/K10993%09yellow/K08775%09yellow/K10606%09yellow
