# Supplementary material for: Chromosomal genome of Triplophysa bleekeri provides insights into its evolution and environmental adaptation
Source: Gigascience. 2020 Nov 24;9(11):giaa132. doi: 10.1093/gigascience/giaa132 (PMC7684707; doi:10.1093/gigascience/giaa132)
Supplement: giaa132_Supplemental_Files [file giaa132_supplemental_files.zip › Additional file 4-Supplementary Table 11.xlsx]

## Sheet: Additional file 4-Supplementary
Pathway Hierarchy1	Pathway Hierarchy2	KEGG Pathway	Pathway ID	Gene Number	Background number	P-Value	Q-Value	Gene IDs	Hyperlink
Environmental Information Processing	Signal transduction	Calcium signaling pathway	ko04020	12	233	0.00208146	0.140498	Trilophysa002401,Trilophysa010335,Trilophysa010163,Trilophysa017806,Trilophysa017861,Trilophysa008159,Trilophysa014508,Trilophysa008158,Trilophysa010191,Trilophysa013044,Trilophysa004352,Trilophysa005407	http://www.genome.jp/kegg-bin/show_pathway?ko04020/K19662%09yellow/K04963%09yellow/K05212%09yellow/K05858%09yellow/K04282%09yellow/K04162%09yellow/K04133%09yellow/K04809%09yellow/K05860%09yellow/K05850%09yellow
Metabolism	Amino acid metabolism	Lysine degradation	ko00310	4	54	0.00675744	0.161509	Trilophysa010181,Trilophysa004289,Trilophysa010175,Trilophysa015984	http://www.genome.jp/kegg-bin/show_pathway?ko00310/K06101%09yellow/K11421%09yellow/K14959%09yellow/K00658%09yellow
Organismal Systems	Development	Axon guidance	ko04360	10	192	0.00369205	0.161509	Trilophysa003890,Trilophysa004273,Trilophysa005360,Trilophysa004272,Trilophysa015523,Trilophysa003604,Trilophysa004271,Trilophysa010195,Trilophysa008067,Trilophysa002220	http://www.genome.jp/kegg-bin/show_pathway?ko04360/K06550%09yellow/K05462%09yellow/K06841%09yellow/K06821%09yellow/K05108%09yellow/K07529%09yellow
Organismal Systems	Digestive system	Salivary secretion	ko04970	5	77	0.00717816	0.161509	Trilophysa010335,Trilophysa008159,Trilophysa002401,Trilophysa017806,Trilophysa005407	http://www.genome.jp/kegg-bin/show_pathway?ko04970/K04963%09yellow/K19662%09yellow/K05858%09yellow/K05850%09yellow
Organismal Systems	Environmental adaptation	Circadian entrainment	ko04713	7	121	0.00548779	0.161509	Trilophysa008159,Trilophysa010335,Trilophysa017806,Trilophysa002401,Trilophysa002239,Trilophysa010163,Trilophysa004352	http://www.genome.jp/kegg-bin/show_pathway?ko04713/K04963%09yellow/K05858%09yellow/K19662%09yellow/K04445%09yellow/K05212%09yellow
Cellular Processes	Transport and catabolism	Mitophagy - animal	ko04137	4	66	0.0154292	0.221164	Trilophysa014489,Trilophysa011704,Trilophysa018807,Trilophysa005453	http://www.genome.jp/kegg-bin/show_pathway?ko04137/K05688%09yellow/K14381%09yellow/K21343%09yellow/K09105%09yellow
Environmental Information Processing	Signal transduction	Phosphatidylinositol signaling system	ko04070	5	93	0.0172577	0.221164	Trilophysa005412,Trilophysa013044,Trilophysa017806,Trilophysa002401,Trilophysa013798	http://www.genome.jp/kegg-bin/show_pathway?ko04070/K00923%09yellow/K05860%09yellow/K05858%09yellow/K19662%09yellow/K01106%09yellow
Environmental Information Processing	Signal transduction	Rap1 signaling pathway	ko04015	10	229	0.0132338	0.221164	Trilophysa002401,Trilophysa015523,Trilophysa004272,Trilophysa004271,Trilophysa010195,Trilophysa008146,Trilophysa017806,Trilophysa004273,Trilophysa013044,Trilophysa005409	http://www.genome.jp/kegg-bin/show_pathway?ko04015/K19662%09yellow/K05462%09yellow/K17701%09yellow/K05858%09yellow/K05860%09yellow/K05453%09yellow
Environmental Information Processing	Signal transduction	TNF signaling pathway	ko04668	5	94	0.0181038	0.221164	Trilophysa002239,Trilophysa005409,Trilophysa003471,Trilophysa004444,Trilophysa006206	http://www.genome.jp/kegg-bin/show_pathway?ko04668/K04445%09yellow/K05453%09yellow/K19901%09yellow/K03158%09yellow
Genetic Information Processing	Folding, sorting and degradation	Proteasome	ko03050	3	45	0.0173415	0.221164	Trilophysa019561,Trilophysa019559,Trilophysa019560	http://www.genome.jp/kegg-bin/show_pathway?ko03050/K02739%09yellow/K02741%09yellow/K02738%09yellow
Metabolism	Metabolism of cofactors and vitamins	One carbon pool by folate	ko00670	1	10	0.019659	0.221164	Trilophysa008104	http://www.genome.jp/kegg-bin/show_pathway?ko00670/K13402%09yellow
Environmental Information Processing	Signal transduction	Sphingolipid signaling pathway	ko04071	6	131	0.0267045	0.221211	Trilophysa004444,Trilophysa017806,Trilophysa010189,Trilophysa002401,Trilophysa019787,Trilophysa015124	http://www.genome.jp/kegg-bin/show_pathway?ko04071/K03158%09yellow/K05858%09yellow/K04710%09yellow/K19662%09yellow/K11584%09yellow
Metabolism	Carbohydrate metabolism	Inositol phosphate metabolism	ko00562	4	72	0.0217257	0.221211	Trilophysa017806,Trilophysa013798,Trilophysa013044,Trilophysa005412	http://www.genome.jp/kegg-bin/show_pathway?ko00562/K05858%09yellow/K01106%09yellow/K05860%09yellow/K00923%09yellow
Metabolism	Lipid metabolism	Fatty acid biosynthesis	ko00061	1	12	0.0280057	0.221211	Trilophysa009027	http://www.genome.jp/kegg-bin/show_pathway?ko00061/K11262%09yellow
Organismal Systems	Excretory system	Endocrine and other factor-regulated calcium reabsorption	ko04961	3	51	0.0262569	0.221211	Trilophysa012677,Trilophysa017806,Trilophysa002401	http://www.genome.jp/kegg-bin/show_pathway?ko04961/K11826%09yellow/K05858%09yellow/K19662%09yellow
Organismal Systems	Immune system	Hematopoietic cell lineage	ko04640	3	49	0.0230328	0.221211	Trilophysa011107,Trilophysa005409,Trilophysa002399	http://www.genome.jp/kegg-bin/show_pathway?ko04640/K06485%09yellow/K05453%09yellow/K06482%09yellow
Organismal Systems	Nervous system	Long-term potentiation	ko04720	4	78	0.0294948	0.221211	Trilophysa004352,Trilophysa010163,Trilophysa017806,Trilophysa002401	http://www.genome.jp/kegg-bin/show_pathway?ko04720/K05212%09yellow/K05858%09yellow/K19662%09yellow
Environmental Information Processing	Signal transduction	Notch signaling pathway	ko04330	3	55	0.0334812	0.237893	Trilophysa015580,Trilophysa012764,Trilophysa011730	http://www.genome.jp/kegg-bin/show_pathway?ko04330/K04496%09yellow/K06061%09yellow
Environmental Information Processing	Signal transduction	PI3K-Akt signaling pathway	ko04151	11	303	0.037866	0.255595	Trilophysa015124,Trilophysa002399,Trilophysa019787,Trilophysa004273,Trilophysa011107,Trilophysa005409,Trilophysa004272,Trilophysa017999,Trilophysa015523,Trilophysa004271,Trilophysa010195	http://www.genome.jp/kegg-bin/show_pathway?ko04151/K11584%09yellow/K06482%09yellow/K05462%09yellow/K06485%09yellow/K05453%09yellow/K06583%09yellow
Environmental Information Processing	Signal transduction	Ras signaling pathway	ko04014	8	209	0.0435434	0.279922	Trilophysa002401,Trilophysa010195,Trilophysa015523,Trilophysa004272,Trilophysa004271,Trilophysa005409,Trilophysa004273,Trilophysa013044	http://www.genome.jp/kegg-bin/show_pathway?ko04014/K19662%09yellow/K05462%09yellow/K05453%09yellow/K05860%09yellow
