# Supplementary material for: Chromosomal genome of Triplophysa bleekeri provides insights into its evolution and environmental adaptation
Source: Gigascience. 2020 Nov 24;9(11):giaa132. doi: 10.1093/gigascience/giaa132 (PMC7684707; doi:10.1093/gigascience/giaa132)
Supplement: giaa132_Supplemental_Files [file giaa132_supplemental_files.zip › Additional file 5-Supplementary Table 12.xlsx]

## Sheet: G1_vs_G3_top1.KEGG_enrichment
Pathway Hierarchy1	Pathway Hierarchy2	KEGG Pathway	Pathway ID	Gene Number	Background number	P-Value	Q-Value	Gene IDs	Hyperlink
Organismal Systems	Development	Axon guidance	ko04360	19	192	0.000327826	0.0580251	Trilophysa004966,Trilophysa006160,Trilophysa005306,Trilophysa016882,Trilophysa005360,Trilophysa011353,Trilophysa004130,Trilophysa004273,Trilophysa018817,Trilophysa006306,Trilophysa010195,Trilophysa003444,Trilophysa008912,Trilophysa006243,Trilophysa019053,Trilophysa002220,Trilophysa002983,Trilophysa002148,Trilophysa001488	http://www.genome.jp/kegg-bin/show_pathway?ko04360/K04237%09yellow/K06821%09yellow/K20020%09yellow/K05110%09yellow/K06841%09yellow/K02649%09yellow/K06820%09yellow/K05462%09yellow/K06521%09yellow/K06842%09yellow/K05463%09yellow/K07521%09yellow/K18952%09yellow/K05111%09yellow/K07529%09yellow/K06850%09yellow/K05746%09yellow
Environmental Information Processing	Signal transduction	Calcium signaling pathway	ko04020	21	233	0.000661924	0.0585803	Trilophysa002913,Trilophysa006069,Trilophysa016253,Trilophysa012885,Trilophysa010191,Trilophysa008494,Trilophysa001519,Trilophysa010163,Trilophysa006199,Trilophysa020616,Trilophysa017861,Trilophysa015425,Trilophysa002401,Trilophysa005407,Trilophysa004570,Trilophysa014508,Trilophysa000728,Trilophysa002973,Trilophysa020617,Trilophysa002760,Trilophysa003827	http://www.genome.jp/kegg-bin/show_pathway?ko04020/K05085%09yellow/K05850%09yellow/K16056%09yellow/K04959%09yellow/K04809%09yellow/K04634%09yellow/K05212%09yellow/K05853%09yellow/K05858%09yellow/K04282%09yellow/K05211%09yellow/K19662%09yellow/K08043%09yellow/K04162%09yellow/K00911%09yellow/K04160%09yellow/K05863%09yellow/K05084%09yellow
Organismal Systems	Digestive system	Pancreatic secretion	ko04972	10	97	0.00366633	0.0927059	Trilophysa002401,Trilophysa004570,Trilophysa005407,Trilophysa006069,Trilophysa000627,Trilophysa012885,Trilophysa020617,Trilophysa008494,Trilophysa006199,Trilophysa020616	http://www.genome.jp/kegg-bin/show_pathway?ko04972/K19662%09yellow/K08043%09yellow/K05850%09yellow/K05031%09yellow/K04959%09yellow/K05858%09yellow/K04634%09yellow/K05853%09yellow
Organismal Systems	Digestive system	Salivary secretion	ko04970	9	77	0.00202417	0.0927059	Trilophysa002401,Trilophysa005407,Trilophysa004570,Trilophysa004238,Trilophysa006069,Trilophysa012885,Trilophysa020617,Trilophysa008494,Trilophysa020616	http://www.genome.jp/kegg-bin/show_pathway?ko04970/K19662%09yellow/K05850%09yellow/K08043%09yellow/K04945%09yellow/K04959%09yellow/K05858%09yellow/K04634%09yellow
Organismal Systems	Endocrine system	Aldosterone synthesis and secretion	ko04925	9	82	0.00324342	0.0927059	Trilophysa002401,Trilophysa004570,Trilophysa004724,Trilophysa016253,Trilophysa001335,Trilophysa012885,Trilophysa020617,Trilophysa008494,Trilophysa020616	http://www.genome.jp/kegg-bin/show_pathway?ko04925/K19662%09yellow/K08043%09yellow/K18050%09yellow/K16056%09yellow/K05870%09yellow/K04959%09yellow/K05858%09yellow/K04634%09yellow
Organismal Systems	Endocrine system	Renin secretion	ko04924	8	68	0.00293765	0.0927059	Trilophysa016253,Trilophysa001335,Trilophysa012885,Trilophysa020617,Trilophysa002182,Trilophysa008494,Trilophysa008719,Trilophysa020616	http://www.genome.jp/kegg-bin/show_pathway?ko04924/K16056%09yellow/K05870%09yellow/K04959%09yellow/K05858%09yellow/K01363%09yellow/K04634%09yellow/K13296%09yellow
Organismal Systems	Sensory system	Phototransduction - fly	ko04745	4	24	0.0035349	0.0927059	Trilophysa020617,Trilophysa008494,Trilophysa005003,Trilophysa020616	http://www.genome.jp/kegg-bin/show_pathway?ko04745/K05858%09yellow/K04634%09yellow/K08834%09yellow
Environmental Information Processing	Signal transduction	cGMP - PKG signaling pathway	ko04022	14	166	0.00686166	0.121468	Trilophysa004724,Trilophysa004570,Trilophysa005407,Trilophysa006069,Trilophysa010865,Trilophysa001335,Trilophysa012885,Trilophysa020617,Trilophysa002760,Trilophysa008494,Trilophysa008719,Trilophysa006199,Trilophysa020616,Trilophysa009059	http://www.genome.jp/kegg-bin/show_pathway?ko04022/K18050%09yellow/K08043%09yellow/K05850%09yellow/K16172%09yellow/K05870%09yellow/K04959%09yellow/K05858%09yellow/K05863%09yellow/K04634%09yellow/K13296%09yellow/K05853%09yellow/K12324%09yellow
Organismal Systems	Endocrine system	Thyroid hormone synthesis	ko04918	8	76	0.00622375	0.121468	Trilophysa002401,Trilophysa004570,Trilophysa019257,Trilophysa001335,Trilophysa012885,Trilophysa020617,Trilophysa008494,Trilophysa020616	http://www.genome.jp/kegg-bin/show_pathway?ko04918/K19662%09yellow/K08043%09yellow/K08054%09yellow/K05870%09yellow/K04959%09yellow/K05858%09yellow/K04634%09yellow
Organismal Systems	Excretory system	Endocrine and other factor-regulated calcium reabsorption	ko04961	6	51	0.00686263	0.121468	Trilophysa002401,Trilophysa016402,Trilophysa020617,Trilophysa008494,Trilophysa012677,Trilophysa020616	http://www.genome.jp/kegg-bin/show_pathway?ko04961/K19662%09yellow/K08539%09yellow/K05858%09yellow/K04634%09yellow/K11826%09yellow
Organismal Systems	Nervous system	Glutamatergic synapse	ko04724	12	141	0.00972704	0.14015	Trilophysa002401,Trilophysa004570,Trilophysa003380,Trilophysa007168,Trilophysa012885,Trilophysa005983,Trilophysa020617,Trilophysa008494,Trilophysa010163,Trilophysa015425,Trilophysa010774,Trilophysa020616	http://www.genome.jp/kegg-bin/show_pathway?ko04724/K19662%09yellow/K08043%09yellow/K01115%09yellow/K05204%09yellow/K04959%09yellow/K04608%09yellow/K05858%09yellow/K04634%09yellow/K05212%09yellow/K05211%09yellow/K15009%09yellow
Organismal Systems	Sensory system	Inflammatory mediator regulation of TRP channels	ko04750	9	97	0.010607	0.14015	Trilophysa002401,Trilophysa004570,Trilophysa004724,Trilophysa012885,Trilophysa011353,Trilophysa020617,Trilophysa008494,Trilophysa020616,Trilophysa013498	http://www.genome.jp/kegg-bin/show_pathway?ko04750/K19662%09yellow/K08043%09yellow/K18050%09yellow/K04959%09yellow/K02649%09yellow/K05858%09yellow/K04634%09yellow/K04831%09yellow
Organismal Systems	Environmental adaptation	Circadian rhythm	ko04710	4	33	0.0142409	0.168042	Trilophysa016269,Trilophysa000961,Trilophysa008037,Trilophysa001335	http://www.genome.jp/kegg-bin/show_pathway?ko04710/K07199%09yellow/K02296%09yellow/K02223%09yellow/K05870%09yellow
Cellular Processes	Cellular community - eukaryotes	Tight junction	ko04530	13	168	0.0171418	0.181554	Trilophysa004282,Trilophysa004966,Trilophysa011248,Trilophysa004724,Trilophysa013218,Trilophysa011332,Trilophysa010130,Trilophysa010944,Trilophysa000627,Trilophysa006243,Trilophysa016269,Trilophysa001179,Trilophysa011165	http://www.genome.jp/kegg-bin/show_pathway?ko04530/K06102%09yellow/K04237%09yellow/K06087%09yellow/K18050%09yellow/K06095%09yellow/K04416%09yellow/K12791%09yellow/K12075%09yellow/K05031%09yellow/K18952%09yellow/K07199%09yellow/K16175%09yellow/K08018%09yellow
Environmental Information Processing	Signal transduction	Phosphatidylinositol signaling system	ko04070	8	93	0.021811	0.181554	Trilophysa002401,Trilophysa003330,Trilophysa011353,Trilophysa000728,Trilophysa012885,Trilophysa020617,Trilophysa020616,Trilophysa009922	http://www.genome.jp/kegg-bin/show_pathway?ko04070/K19662%09yellow/K00981%09yellow/K02649%09yellow/K00911%09yellow/K04959%09yellow/K05858%09yellow/K00901%09yellow
Metabolism	Energy metabolism	Nitrogen metabolism	ko00910	2	14	0.0218673	0.181554	Trilophysa001144,Trilophysa011326	http://www.genome.jp/kegg-bin/show_pathway?ko00910/K01672%09yellow
Organismal Systems	Endocrine system	Estrogen signaling pathway	ko04915	9	109	0.022566	0.181554	Trilophysa004570,Trilophysa009272,Trilophysa001335,Trilophysa012885,Trilophysa011353,Trilophysa020617,Trilophysa008494,Trilophysa020616,Trilophysa000792	http://www.genome.jp/kegg-bin/show_pathway?ko04915/K08043%09yellow/K03283%09yellow/K05870%09yellow/K04959%09yellow/K02649%09yellow/K05858%09yellow/K04634%09yellow/K04999%09yellow
Organismal Systems	Endocrine system	GnRH signaling pathway	ko04912	8	93	0.021811	0.181554	Trilophysa002401,Trilophysa004570,Trilophysa011332,Trilophysa003380,Trilophysa012885,Trilophysa020617,Trilophysa008494,Trilophysa020616	http://www.genome.jp/kegg-bin/show_pathway?ko04912/K19662%09yellow/K08043%09yellow/K04416%09yellow/K01115%09yellow/K04959%09yellow/K05858%09yellow/K04634%09yellow
Organismal Systems	Environmental adaptation	Circadian entrainment	ko04713	10	121	0.0183344	0.181554	Trilophysa002401,Trilophysa004570,Trilophysa001335,Trilophysa020617,Trilophysa008494,Trilophysa010163,Trilophysa015425,Trilophysa002239,Trilophysa020616,Trilophysa000792	http://www.genome.jp/kegg-bin/show_pathway?ko04713/K19662%09yellow/K08043%09yellow/K05870%09yellow/K05858%09yellow/K04634%09yellow/K05212%09yellow/K05211%09yellow/K04445%09yellow/K04999%09yellow
Organismal Systems	Nervous system	Long-term potentiation	ko04720	7	78	0.0217765	0.181554	Trilophysa002401,Trilophysa012885,Trilophysa020617,Trilophysa008494,Trilophysa010163,Trilophysa020616,Trilophysa015425	http://www.genome.jp/kegg-bin/show_pathway?ko04720/K19662%09yellow/K04959%09yellow/K05858%09yellow/K04634%09yellow/K05212%09yellow/K05211%09yellow
Environmental Information Processing	Signal transduction	Apelin signaling pathway	ko04371	11	144	0.026148	0.185128	Trilophysa004724,Trilophysa004570,Trilophysa013694,Trilophysa021233,Trilophysa016269,Trilophysa012885,Trilophysa020617,Trilophysa008494,Trilophysa008719,Trilophysa020616,Trilophysa016252	http://www.genome.jp/kegg-bin/show_pathway?ko04371/K18050%09yellow/K08043%09yellow/K11406%09yellow/K01343%09yellow/K07199%09yellow/K04959%09yellow/K05858%09yellow/K04634%09yellow/K13296%09yellow/K04174%09yellow
Environmental Information Processing	Signal transduction	Rap1 signaling pathway	ko04015	16	229	0.0259327	0.185128	Trilophysa004966,Trilophysa004487,Trilophysa005409,Trilophysa011353,Trilophysa008494,Trilophysa001400,Trilophysa004273,Trilophysa020616,Trilophysa002401,Trilophysa004570,Trilophysa010195,Trilophysa006243,Trilophysa003848,Trilophysa020617,Trilophysa015809,Trilophysa011165	http://www.genome.jp/kegg-bin/show_pathway?ko04015/K04237%09yellow/K02105%09yellow/K05453%09yellow/K02649%09yellow/K04634%09yellow/K04358%09yellow/K05462%09yellow/K05858%09yellow/K19662%09yellow/K08043%09yellow/K18952%09yellow/K06112%09yellow/K05460%09yellow/K08018%09yellow
Organismal Systems	Nervous system	Long-term depression	ko04730	6	65	0.0243737	0.185128	Trilophysa012885,Trilophysa002401,Trilophysa020617,Trilophysa008494,Trilophysa006780,Trilophysa020616	http://www.genome.jp/kegg-bin/show_pathway?ko04730/K04959%09yellow/K19662%09yellow/K05858%09yellow/K04634%09yellow/K05207%09yellow
Organismal Systems	Digestive system	Gastric acid secretion	ko04971	7	82	0.028447	0.193659	Trilophysa012885,Trilophysa002401,Trilophysa004570,Trilophysa020617,Trilophysa008494,Trilophysa000627,Trilophysa020616	http://www.genome.jp/kegg-bin/show_pathway?ko04971/K04959%09yellow/K19662%09yellow/K08043%09yellow/K05858%09yellow/K04634%09yellow/K05031%09yellow
Organismal Systems	Circulatory system	Adrenergic signaling in cardiomyocytes	ko04261	12	165	0.0316674	0.200183	Trilophysa002402,Trilophysa003700,Trilophysa005407,Trilophysa004570,Trilophysa006069,Trilophysa001335,Trilophysa019787,Trilophysa020617,Trilophysa008167,Trilophysa008494,Trilophysa002239,Trilophysa020616	http://www.genome.jp/kegg-bin/show_pathway?ko04261/K04868%09yellow/K17751%09yellow/K05850%09yellow/K08043%09yellow/K05870%09yellow/K11584%09yellow/K05858%09yellow/K12314%09yellow/K04634%09yellow/K04445%09yellow
Organismal Systems	Endocrine system	Melanogenesis	ko04916	9	115	0.031292	0.200183	Trilophysa002401,Trilophysa004487,Trilophysa004570,Trilophysa006756,Trilophysa001335,Trilophysa020617,Trilophysa008494,Trilophysa020616,Trilophysa005423	http://www.genome.jp/kegg-bin/show_pathway?ko04916/K19662%09yellow/K02105%09yellow/K08043%09yellow/K00182%09yellow/K05870%09yellow/K05858%09yellow/K04634%09yellow/K02353%09yellow
Metabolism	Carbohydrate metabolism	Starch and sucrose metabolism	ko00500	3	28	0.0335785	0.204944	Trilophysa004025,Trilophysa000866,Trilophysa004061	http://www.genome.jp/kegg-bin/show_pathway?ko00500/K01176%09yellow/K01194%09yellow/K12317%09yellow
Genetic Information Processing	Folding, sorting and degradation	Ubiquitin mediated proteolysis	ko04120	9	118	0.0364464	0.215034	Trilophysa003044,Trilophysa011332,Trilophysa003902,Trilophysa006822,Trilophysa001192,Trilophysa018037,Trilophysa003414,Trilophysa018324,Trilophysa020457	http://www.genome.jp/kegg-bin/show_pathway?ko04120/K10601%09yellow/K04416%09yellow/K10597%09yellow/K10291%09yellow/K10589%09yellow/K10609%09yellow/K10447%09yellow/K08285%09yellow/K10615%09yellow
Organismal Systems	Circulatory system	Vascular smooth muscle contraction	ko04270	9	119	0.0382882	0.218613	Trilophysa013191,Trilophysa002401,Trilophysa004570,Trilophysa004724,Trilophysa012885,Trilophysa020617,Trilophysa008494,Trilophysa020616,Trilophysa009059	http://www.genome.jp/kegg-bin/show_pathway?ko04270/K12331%09yellow/K19662%09yellow/K08043%09yellow/K18050%09yellow/K04959%09yellow/K05858%09yellow/K04634%09yellow/K12324%09yellow
Organismal Systems	Aging	Longevity regulating pathway - mammal	ko04211	8	105	0.0430823	0.238299	Trilophysa004570,Trilophysa010377,Trilophysa005081,Trilophysa010865,Trilophysa001335,Trilophysa011353,Trilophysa016269,Trilophysa006850	http://www.genome.jp/kegg-bin/show_pathway?ko04211/K08043%09yellow/K09408%09yellow/K17589%09yellow/K16172%09yellow/K05870%09yellow/K02649%09yellow/K07199%09yellow/K21357%09yellow
Metabolism	Metabolism of terpenoids and polyketides	Terpenoid backbone biosynthesis	ko00900	2	19	0.0494648	0.265311	Trilophysa005038,Trilophysa021231	http://www.genome.jp/kegg-bin/show_pathway?ko00900/K01823%09yellow/K05955%09yellow
