# Supplementary material for: Chromosomal genome of Triplophysa bleekeri provides insights into its evolution and environmental adaptation
Source: Gigascience. 2020 Nov 24;9(11):giaa132. doi: 10.1093/gigascience/giaa132 (PMC7684707; doi:10.1093/gigascience/giaa132)
Supplement: giaa132_Supplemental_Files [file giaa132_supplemental_files.zip › Additional file 6-Supplementary Table 13.xlsx]

## Sheet: G2_vs_G3_top1.KEGG_enrichment
Pathway Hierarchy1	Pathway Hierarchy2	KEGG Pathway	Pathway ID	Gene Number	Background number	P-Value	Q-Value	Gene IDs	Hyperlink
Organismal Systems	Development	Axon guidance	ko04360	21	192	0.000332857	0.0339514	Trilophysa012458,Trilophysa010649,Trilophysa005360,Trilophysa021395,Trilophysa008067,Trilophysa005253,Trilophysa000676,Trilophysa004878,Trilophysa015088,Trilophysa004968,Trilophysa006117,Trilophysa015523,Trilophysa003444,Trilophysa002795,Trilophysa008912,Trilophysa006243,Trilophysa015992,Trilophysa019053,Trilophysa002983,Trilophysa003604,Trilophysa001488	http://www.genome.jp/kegg-bin/show_pathway?ko04360/K06845%09yellow/K06838%09yellow/K06841%09yellow/K13578%09yellow/K05108%09yellow/K07522%09yellow/K06521%09yellow/K04515%09yellow/K05743%09yellow/K06724%09yellow/K05099%09yellow/K05462%09yellow/K05463%09yellow/K07521%09yellow/K18952%09yellow/K05111%09yellow/K06850%09yellow/K06821%09yellow
Organismal Systems	Environmental adaptation	Circadian entrainment	ko04713	14	121	0.00129432	0.0880138	Trilophysa002401,Trilophysa003072,Trilophysa008827,Trilophysa009319,Trilophysa014962,Trilophysa002795,Trilophysa001335,Trilophysa004352,Trilophysa018783,Trilophysa004878,Trilophysa008159,Trilophysa015425,Trilophysa011289,Trilophysa009422	http://www.genome.jp/kegg-bin/show_pathway?ko04713/K19662%09yellow/K04285%09yellow/K05208%09yellow/K04856%09yellow/K08041%09yellow/K04515%09yellow/K05870%09yellow/K05212%09yellow/K04345%09yellow/K04963%09yellow/K05211%09yellow/K04286%09yellow/K05197%09yellow
Environmental Information Processing	Signal transduction	Calcium signaling pathway	ko04020	21	233	0.00417299	0.155315	Trilophysa013044,Trilophysa009319,Trilophysa014962,Trilophysa008857,Trilophysa002912,Trilophysa001519,Trilophysa004878,Trilophysa006199,Trilophysa014323,Trilophysa002372,Trilophysa015425,Trilophysa002158,Trilophysa002401,Trilophysa001064,Trilophysa008827,Trilophysa002795,Trilophysa004352,Trilophysa018783,Trilophysa002760,Trilophysa008159,Trilophysa014180	http://www.genome.jp/kegg-bin/show_pathway?ko04020/K05860%09yellow/K04856%09yellow/K08041%09yellow/K04266%09yellow/K05085%09yellow/K04515%09yellow/K05853%09yellow/K04197%09yellow/K04344%09yellow/K05211%09yellow/K00911%09yellow/K19662%09yellow/K07190%09yellow/K05208%09yellow/K05212%09yellow/K04345%09yellow/K05863%09yellow/K04963%09yellow/K04636%09yellow
Environmental Information Processing	Signal transduction	Rap1 signaling pathway	ko04015	21	229	0.00338573	0.155315	Trilophysa016574,Trilophysa013044,Trilophysa004487,Trilophysa014962,Trilophysa008857,Trilophysa008146,Trilophysa011323,Trilophysa003362,Trilophysa015952,Trilophysa002401,Trilophysa006117,Trilophysa008155,Trilophysa008827,Trilophysa015523,Trilophysa006201,Trilophysa012802,Trilophysa006243,Trilophysa009864,Trilophysa002728,Trilophysa005952,Trilophysa008041	http://www.genome.jp/kegg-bin/show_pathway?ko04015/K17700%09yellow/K05860%09yellow/K02105%09yellow/K08041%09yellow/K04266%09yellow/K17701%09yellow/K06271%09yellow/K04358%09yellow/K04456%09yellow/K19662%09yellow/K05099%09yellow/K16857%09yellow/K05208%09yellow/K05462%09yellow/K06277%09yellow/K05690%09yellow/K18952%09yellow/K08020%09yellow/K05091%09yellow
Metabolism	Biosynthesis of other secondary metabolites	Monobactam biosynthesis	ko00261	1	3	0.00761347	0.155315	Trilophysa007824	http://www.genome.jp/kegg-bin/show_pathway?ko00261/K13811%09yellow
Organismal Systems	Digestive system	Carbohydrate digestion and absorption	ko04973	5	34	0.00698085	0.155315	Trilophysa002401,Trilophysa004025,Trilophysa011868,Trilophysa015952,Trilophysa014515	http://www.genome.jp/kegg-bin/show_pathway?ko04973/K19662%09yellow/K01176%09yellow/K14158%09yellow/K04456%09yellow/K12047%09yellow
Organismal Systems	Endocrine system	Melanogenesis	ko04916	12	115	0.00592599	0.155315	Trilophysa002401,Trilophysa007830,Trilophysa004487,Trilophysa002795,Trilophysa009082,Trilophysa006756,Trilophysa014962,Trilophysa001335,Trilophysa018783,Trilophysa004878,Trilophysa002728,Trilophysa008041	http://www.genome.jp/kegg-bin/show_pathway?ko04916/K19662%09yellow/K04492%09yellow/K02105%09yellow/K04515%09yellow/K02353%09yellow/K00182%09yellow/K08041%09yellow/K05870%09yellow/K04345%09yellow/K05091%09yellow
Organismal Systems	Environmental adaptation	Circadian rhythm	ko04710	5	33	0.00600312	0.155315	Trilophysa000961,Trilophysa005241,Trilophysa008037,Trilophysa009142,Trilophysa001335	http://www.genome.jp/kegg-bin/show_pathway?ko04710/K02296%09yellow/K07200%09yellow/K02223%09yellow/K03728%09yellow/K05870%09yellow
Organismal Systems	Nervous system	Long-term potentiation	ko04720	9	78	0.00629902	0.155315	Trilophysa002401,Trilophysa008827,Trilophysa002795,Trilophysa014962,Trilophysa004352,Trilophysa018783,Trilophysa004878,Trilophysa015425,Trilophysa009422	http://www.genome.jp/kegg-bin/show_pathway?ko04720/K19662%09yellow/K05208%09yellow/K04515%09yellow/K08041%09yellow/K05212%09yellow/K04345%09yellow/K05211%09yellow/K05197%09yellow
Genetic Information Processing	Translation	mRNA surveillance pathway	ko03015	9	82	0.00892917	0.165596	Trilophysa011064,Trilophysa006507,Trilophysa016710,Trilophysa008974,Trilophysa009895,Trilophysa016270,Trilophysa011100,Trilophysa020737,Trilophysa012238	http://www.genome.jp/kegg-bin/show_pathway?ko03015/K14411%09yellow/K11583%09yellow/K14409%09yellow/K06100%09yellow/K04354%09yellow/K14407%09yellow/K14294%09yellow/K11125%09yellow
Environmental Information Processing	Signal transduction	Wnt signaling pathway	ko04310	14	155	0.0132956	0.176524	Trilophysa002401,Trilophysa007830,Trilophysa011557,Trilophysa004487,Trilophysa006127,Trilophysa008065,Trilophysa002795,Trilophysa013968,Trilophysa009082,Trilophysa006756,Trilophysa018783,Trilophysa004878,Trilophysa011730,Trilophysa020050	http://www.genome.jp/kegg-bin/show_pathway?ko04310/K19662%09yellow/K04492%09yellow/K04512%09yellow/K02105%09yellow/K10151%09yellow/K04427%09yellow/K04515%09yellow/K04508%09yellow/K02353%09yellow/K00182%09yellow/K04345%09yellow/K04496%09yellow/K04511%09yellow
Metabolism	Amino acid metabolism	Valine, leucine and isoleucine biosynthesis	ko00290	1	4	0.0147103	0.176524	Trilophysa002263	http://www.genome.jp/kegg-bin/show_pathway?ko00290/K00826%09yellow
Metabolism	Carbohydrate metabolism	Starch and sucrose metabolism	ko00500	4	28	0.0128537	0.176524	Trilophysa004025,Trilophysa019169,Trilophysa014515,Trilophysa000866	http://www.genome.jp/kegg-bin/show_pathway?ko00500/K01176%09yellow/K11809%09yellow/K12047%09yellow/K01194%09yellow
Metabolism	Glycan biosynthesis and metabolism	Glycosphingolipid biosynthesis - ganglio series	ko00604	3	18	0.0117922	0.176524	Trilophysa020008,Trilophysa017574,Trilophysa016964	http://www.genome.jp/kegg-bin/show_pathway?ko00604/K03376%09yellow/K00715%09yellow/K03369%09yellow
Organismal Systems	Endocrine system	Insulin signaling pathway	ko04910	12	125	0.0116955	0.176524	Trilophysa009027,Trilophysa005241,Trilophysa021234,Trilophysa001064,Trilophysa002585,Trilophysa006201,Trilophysa006243,Trilophysa018783,Trilophysa017044,Trilophysa008719,Trilophysa002643,Trilophysa015952	http://www.genome.jp/kegg-bin/show_pathway?ko04910/K11262%09yellow/K07200%09yellow/K07209%09yellow/K07190%09yellow/K07196%09yellow/K06277%09yellow/K18952%09yellow/K04345%09yellow/K07203%09yellow/K13296%09yellow/K07197%09yellow/K04456%09yellow
Environmental Information Processing	Signal transduction	AMPK signaling pathway	ko04152	12	132	0.0178221	0.191353	Trilophysa009027,Trilophysa006507,Trilophysa005241,Trilophysa010377,Trilophysa009895,Trilophysa008859,Trilophysa008065,Trilophysa009108,Trilophysa001335,Trilophysa017044,Trilophysa002643,Trilophysa015952	http://www.genome.jp/kegg-bin/show_pathway?ko04152/K11262%09yellow/K11583%09yellow/K07200%09yellow/K09408%09yellow/K04354%09yellow/K07359%09yellow/K04427%09yellow/K00021%09yellow/K05870%09yellow/K07203%09yellow/K07197%09yellow/K04456%09yellow
Environmental Information Processing	Signal transduction	TNF signaling pathway	ko04668	9	94	0.0219349	0.223736	Trilophysa021234,Trilophysa008065,Trilophysa014192,Trilophysa001335,Trilophysa002126,Trilophysa014421,Trilophysa006206,Trilophysa015952,Trilophysa004806	http://www.genome.jp/kegg-bin/show_pathway?ko04668/K07209%09yellow/K04427%09yellow/K17065%09yellow/K05870%09yellow/K03174%09yellow/K05632%09yellow/K19901%09yellow/K04456%09yellow/K04397%09yellow
Cellular Processes	Cellular community - eukaryotes	Tight junction	ko04530	14	168	0.0257459	0.250103	Trilophysa013923,Trilophysa006195,Trilophysa005241,Trilophysa008974,Trilophysa011332,Trilophysa009895,Trilophysa010944,Trilophysa006243,Trilophysa019031,Trilophysa009611,Trilophysa009864,Trilophysa018783,Trilophysa001179,Trilophysa008815	http://www.genome.jp/kegg-bin/show_pathway?ko04530/K21108%09yellow/K06098%09yellow/K07200%09yellow/K06100%09yellow/K04416%09yellow/K04354%09yellow/K12075%09yellow/K18952%09yellow/K02089%09yellow/K21111%09yellow/K08020%09yellow/K04345%09yellow/K16175%09yellow/K13305%09yellow
Organismal Systems	Endocrine system	Glucagon signaling pathway	ko04922	9	100	0.0320703	0.284449	Trilophysa009027,Trilophysa005241,Trilophysa001064,Trilophysa002795,Trilophysa001335,Trilophysa018783,Trilophysa008719,Trilophysa004878,Trilophysa015952	http://www.genome.jp/kegg-bin/show_pathway?ko04922/K11262%09yellow/K07200%09yellow/K07190%09yellow/K04515%09yellow/K05870%09yellow/K04345%09yellow/K13296%09yellow/K04456%09yellow
Organismal Systems	Nervous system	Dopaminergic synapse	ko04728	13	157	0.0308189	0.284449	Trilophysa000961,Trilophysa002401,Trilophysa014944,Trilophysa006507,Trilophysa009895,Trilophysa002795,Trilophysa001335,Trilophysa018783,Trilophysa008037,Trilophysa004878,Trilophysa002372,Trilophysa009422,Trilophysa015952	http://www.genome.jp/kegg-bin/show_pathway?ko04728/K02296%09yellow/K19662%09yellow/K10396%09yellow/K11583%09yellow/K04354%09yellow/K04515%09yellow/K05870%09yellow/K04345%09yellow/K02223%09yellow/K04344%09yellow/K05197%09yellow/K04456%09yellow
Genetic Information Processing	Folding, sorting and degradation	Ubiquitin mediated proteolysis	ko04120	10	118	0.0395631	0.336286	Trilophysa008920,Trilophysa011332,Trilophysa006822,Trilophysa010747,Trilophysa013340,Trilophysa014421,Trilophysa008815,Trilophysa003158,Trilophysa014200,Trilophysa020457	http://www.genome.jp/kegg-bin/show_pathway?ko04120/K10575%09yellow/K04416%09yellow/K10291%09yellow/K10685%09yellow/K20217%09yellow/K05632%09yellow/K13305%09yellow/K10609%09yellow/K07868%09yellow/K10615%09yellow
Organismal Systems	Aging	Longevity regulating pathway - mammal	ko04211	9	105	0.042728	0.348661	Trilophysa003102,Trilophysa005241,Trilophysa010377,Trilophysa008859,Trilophysa014962,Trilophysa001335,Trilophysa018783,Trilophysa017044,Trilophysa015952	http://www.genome.jp/kegg-bin/show_pathway?ko04211/K10141%09yellow/K07200%09yellow/K09408%09yellow/K07359%09yellow/K08041%09yellow/K05870%09yellow/K04345%09yellow/K07203%09yellow/K04456%09yellow
Genetic Information Processing	Folding, sorting and degradation	Sulfur relay system	ko04122	1	7	0.0464643	0.351064	Trilophysa018940	http://www.genome.jp/kegg-bin/show_pathway?ko04122/K14168%09yellow
Metabolism	Overview	2-Oxocarboxylic acid metabolism	ko01210	2	16	0.045663	0.351064	Trilophysa002263,Trilophysa001332	http://www.genome.jp/kegg-bin/show_pathway?ko01210/K00826%09yellow/K00031%09yellow
Environmental Information Processing	Signal transduction	Hippo signaling pathway	ko04390	13	168	0.0499883	0.355847	Trilophysa007830,Trilophysa012817,Trilophysa004487,Trilophysa006127,Trilophysa020013,Trilophysa009895,Trilophysa010944,Trilophysa009082,Trilophysa006756,Trilophysa006243,Trilophysa021395,Trilophysa010645,Trilophysa001179	http://www.genome.jp/kegg-bin/show_pathway?ko04390/K04492%09yellow/K05691%09yellow/K02105%09yellow/K10151%09yellow/K19631%09yellow/K04354%09yellow/K12075%09yellow/K02353%09yellow/K00182%09yellow/K18952%09yellow/K13578%09yellow/K16823%09yellow/K16175%09yellow
